# Supplementary material for: New records and description of two new species of carideans shrimps from Bahía Santa María-La Reforma lagoon, Gulf of California, Mexico (Crustacea, Caridea, Alpheidae and Processidae)
Source: Zookeys. 2017 Apr 27;(671):131–53. doi: 10.3897/zookeys.671.9081 (PMC5523213; doi:10.3897/zookeys.671.9081)
Supplement: XML Treatment for Alpheus margaritae [file zookeys.671.9081-treatment1.xml]

<!DOCTYPE tp:taxon-treatment
  PUBLIC "-//TaxonX//DTD Taxonomic Treatment Publishing DTD v0 20100105//EN" "tax-treatment-NSO.dtd">
<tp:taxon-treatment xmlns:tp="http://www.plazi.org/taxpub"><tp:treatment-meta><kwd-group><label>Taxon classification</label><kwd><named-content xmlns:xlink="http://www.w3.org/1999/xlink" content-type="kingdom">Animalia</named-content></kwd><kwd><named-content xmlns:xlink="http://www.w3.org/1999/xlink" content-type="order">Decapoda</named-content></kwd><kwd><named-content xmlns:xlink="http://www.w3.org/1999/xlink" content-type="family">Alpheidae</named-content></kwd></kwd-group><mixed-citation publication-type="journal"><person-group><name><surname>Salgado-Barragán</surname><given-names>José</given-names></name><name><surname>Ayón-Parente</surname><given-names>Manuel</given-names></name><name><surname>Zamora-Tavares</surname><given-names>Pilar</given-names></name></person-group><article-title>New records and description of two new species of carideans shrimps from Bahía Santa María-La Reforma lagoon, Gulf of California, Mexico (<tp:taxon-name><tp:taxon-name-part taxon-name-part-type="subphylum">Crustacea</tp:taxon-name-part></tp:taxon-name>, <tp:taxon-name><tp:taxon-name-part taxon-name-part-type="infraorder">Caridea</tp:taxon-name-part></tp:taxon-name>, <tp:taxon-name><tp:taxon-name-part taxon-name-part-type="family">Alpheidae</tp:taxon-name-part></tp:taxon-name> and <tp:taxon-name><tp:taxon-name-part taxon-name-part-type="family">Processidae</tp:taxon-name-part></tp:taxon-name>)</article-title><source>Zookeys</source><day>27</day><month>4</month><year>2017</year><volume>2017</volume><issue>671</issue><fpage>131</fpage><lpage>153</lpage><pub-id pub-id-type="doi">10.3897/zookeys.671.9081</pub-id></mixed-citation></tp:treatment-meta><tp:nomenclature><tp:taxon-name>
                <tp:taxon-name-part taxon-name-part-type="genus" reg="Alpheus">Alpheus</tp:taxon-name-part>
                <tp:taxon-name-part taxon-name-part-type="species" reg="margaritae">margaritae</tp:taxon-name-part>
                <object-id xmlns:xlink="http://www.w3.org/1999/xlink" content-type="zoobank" xlink:type="simple">http://zoobank.org/6956A091-E7C7-4313-975F-5DC82A4CC409</object-id>
              </tp:taxon-name><tp:taxon-status xmlns:xlink="http://www.w3.org/1999/xlink" xlink:type="simple">sp. n.</tp:taxon-status><xref ref-type="fig" rid="F1">Figs 1</xref><xref ref-type="fig" rid="F2">, 2</xref><xref ref-type="fig" rid="F3">, 3</xref><xref ref-type="fig" rid="F4">, 4</xref><xref ref-type="fig" rid="F5">, 5</xref></tp:nomenclature><tp:treatment-sec sec-type="material" id="SECID0EZIAG"><title>Material examined.</title><p>Holotype: Male (<abbrev xmlns:xlink="http://www.w3.org/1999/xlink" xlink:title="carapace length" id="ABBRID0E6IAG" xlink:type="simple">CL</abbrev> 4.6 mm), Costa Azul Island, Santa María-La Reforma, Sinaloa, Mexico, <named-content xmlns:xlink="http://www.w3.org/1999/xlink" content-type="dwc:verbatimCoordinates" xlink:type="simple"><named-content content-type="geo-json" specific-use="{&#34;type&#34;:&#34;Point&#34;,&#34;coordinates&#34;:[-108.132778,25.098889]}" id="NCID0EGJAG" xlink:type="simple">25°5'56"N, 108°7'58"W</named-content></named-content>, 0.1–0.3 m, mudflat with gravel at neap tide, March 30, 2015, (<abbrev xmlns:xlink="http://www.w3.org/1999/xlink" content-type="institution" xlink:title="Regional Collection of Marine Invertebrates, Instituto de Ciencias del Mar y Limnología, Universidad Nacional Autónoma de México, Ciudad de México, Mexico" id="ABBRID0ELJAG" xlink:type="simple">EMU</abbrev>- 10580). Paratypes: all same locality and data as holotype, 5 females (<abbrev xmlns:xlink="http://www.w3.org/1999/xlink" xlink:title="carapace length" id="ABBRID0EQJAG" xlink:type="simple">CL</abbrev> 3.0–5.7), 2 ovigerous females (<abbrev xmlns:xlink="http://www.w3.org/1999/xlink" xlink:title="carapace length" id="ABBRID0EUJAG" xlink:type="simple">CL</abbrev> 4.3–5.6 mm), 1 juvenile (<abbrev xmlns:xlink="http://www.w3.org/1999/xlink" xlink:title="carapace length" id="ABBRID0EYJAG" xlink:type="simple">CL</abbrev> 2.3 mm), (<abbrev xmlns:xlink="http://www.w3.org/1999/xlink" content-type="institution" xlink:title="Regional Collection of Marine Invertebrates, Instituto de Ciencias del Mar y Limnología, Universidad Nacional Autónoma de México, Ciudad de México, Mexico" id="ABBRID0E3JAG" xlink:type="simple">EMU</abbrev>-10581); paratypes, same locality and data as holotype, 1 male (<abbrev xmlns:xlink="http://www.w3.org/1999/xlink" xlink:title="carapace length" id="ABBRID0EBKAG" xlink:type="simple">CL</abbrev> 6.5 mm), 1 ovigerous female (<abbrev xmlns:xlink="http://www.w3.org/1999/xlink" xlink:title="carapace length" id="ABBRID0EFKAG" xlink:type="simple">CL</abbrev> 5.8 mm), (<abbrev xmlns:xlink="http://www.w3.org/1999/xlink" xlink:title="Colección Nacional de Crustáceos, Instituto de Biología, Universidad Nacional Autónoma de México, Ciudad de México, Mexico" id="ABBRID0EJKAG" xlink:type="simple">CNCR</abbrev> 32595).</p><fig id="F1" position="float" orientation="portrait"><label>Figure 1.</label><caption><p>
                  <italic><tp:taxon-name><tp:taxon-name-part taxon-name-part-type="genus" reg="Alpheus">Alpheus</tp:taxon-name-part> <tp:taxon-name-part taxon-name-part-type="species" reg="margaritae">margaritae</tp:taxon-name-part></tp:taxon-name></italic> sp. n. Female paratype from Isla Costa Azul, Santa María-La Reforma costal lagoon, Sinaloa, Mexico (<abbrev xmlns:xlink="http://www.w3.org/1999/xlink" content-type="institution" xlink:title="Regional Collection of Marine Invertebrates, Instituto de Ciencias del Mar y Limnología, Universidad Nacional Autónoma de México, Ciudad de México, Mexico" id="ABBRID0EALAG" xlink:type="simple">EMU</abbrev>-10581), lateral view, color in life.</p></caption><graphic xmlns:xlink="http://www.w3.org/1999/xlink" xlink:href="zookeys-671-131-g001.jpg" position="float" orientation="portrait" xlink:type="simple" id="oo_133767.jpg"/></fig></tp:treatment-sec><tp:treatment-sec sec-type="diagnosis" id="SECID0EKLAG"><title>Diagnosis.</title><p>Ocular hoods unarmed. Antepenultimate segment of third maxilliped broad. Scaphocerite with concave lateral margins, distolateral tooth overreaching the distal margin of the inner blade, inner blade almost reaching the distal end of antennular peduncle. Major <tp:taxon-name><tp:taxon-name-part taxon-name-part-type="species" reg="cheliped">cheliped</tp:taxon-name-part></tp:taxon-name> markedly compressed, with grooves on both dorsal and ventral margins. Pereopods 3–5 with dactylus subspatulate; ischium of third and fourth pereopods with ventral spine.</p></tp:treatment-sec><tp:treatment-sec sec-type="description" id="SECID0EZLAG"><title>Description.</title><p>
              <italic>Carapace</italic> glabrous (Fig. <xref ref-type="fig" rid="F2">2A, B</xref>), rostrum triangular, sharp, exceeding anterior margin of ocular hood, reaching 0.33 of visible portion of first antennular segment; rostral carina low and narrow, barely overpassing posterior end of eye; orbital hoods inflated dorsally and produced anteriorly, anterior margin convex, unarmed; orbitorostral groove shallow; pterygostomial margin slightly produced anteriorly below basis of basicerite. First antennular segment (Fig. <xref ref-type="fig" rid="F2">2A, B, E</xref>) bearing subtriangular carina on ventromesial margin, posterior margin of ventromesial carina convex, anterior margin concave, ventral margin with acute tip, directed anteriorly; second antennular segment approximately 2.0 times as long as wide, 1.5 times length of visible part of first segment, and 3.0 times as long as third segment; stylocerite almost reaching distal margin of first segment.</p><fig id="F2" position="float" orientation="portrait"><label>Figure 2.</label><caption><p>
                  <italic><tp:taxon-name><tp:taxon-name-part taxon-name-part-type="genus" reg="Alpheus">Alpheus</tp:taxon-name-part> <tp:taxon-name-part taxon-name-part-type="species" reg="margaritae">margaritae</tp:taxon-name-part></tp:taxon-name></italic> sp. n. Paratype male, <abbrev xmlns:xlink="http://www.w3.org/1999/xlink" xlink:title="carapace length" id="ABBRID0E3MAG" xlink:type="simple">CL</abbrev> 6.5 mm (<bold>D, H, I</bold>), (<abbrev xmlns:xlink="http://www.w3.org/1999/xlink" xlink:title="Colección Nacional de Crustáceos, Instituto de Biología, Universidad Nacional Autónoma de México, Ciudad de México, Mexico" id="ABBRID0ECNAG" xlink:type="simple">CNCR</abbrev> 32595), Female paratype, <abbrev xmlns:xlink="http://www.w3.org/1999/xlink" xlink:title="carapace length" id="ABBRID0EGNAG" xlink:type="simple">CL</abbrev> 7.4 mm (<bold>A–C, E–G</bold>) (<abbrev xmlns:xlink="http://www.w3.org/1999/xlink" content-type="institution" xlink:title="Regional Collection of Marine Invertebrates, Instituto de Ciencias del Mar y Limnología, Universidad Nacional Autónoma de México, Ciudad de México, Mexico" id="ABBRID0EMNAG" xlink:type="simple">EMU</abbrev>-10581); <bold>A</bold> anterior portion of carapace and cephalic appendages, dorsal view <bold>B</bold> same in lateral view (setae omitted) <bold>C, D</bold> third maxilliped <bold>E</bold> antennular carina <bold>F</bold> abdomen, lateral view (setae omitted) <bold>G</bold> telson and uropods, dorsal view (setae partially omitted) <bold>H</bold> second pleopod <bold>I</bold> detail of appendices interna and masculina. Scale bars: <bold>A–D, F–H</bold> 1 mm; <bold>E, I</bold> 0.2 mm</p></caption><graphic xmlns:xlink="http://www.w3.org/1999/xlink" xlink:href="zookeys-671-131-g002.jpg" position="float" orientation="portrait" xlink:type="simple" id="oo_133768.jpg"/></fig><p>
              <italic>Antenna</italic> (Fig. <xref ref-type="fig" rid="F2">2A, B</xref>) with lateral margin of scaphocerite slightly concave; distolateral tooth reaching distal end of antennular peduncle; inner blade falling short of tip of distolateral tooth; cleft between inner blade and distolateral tooth arising from approximately 0.25 of scaphocerite; carpocerite overpassing distal end of antennular peduncle by 0.4 length of third antennular segment; basicerite with acute lateral tooth.</p><p>
              <italic>Third maxilliped</italic> (Fig. <xref ref-type="fig" rid="F2">2C, D</xref>) reaching distal margin of carpocerite; last segment tapering distally, mesial surface setose, almost twice as long as penultimate segment; penultimate segment approximately twice as long as broad; antepenultimate segment fairly enlarged and flattened, approximately 2.6 times as long as broad, longer than the sum of preceding two segments; lateral surface smooth, mesial surface with sinuous carina bearing long setae; exopod falling near to median part of penultimate segment in holotype and two female paratypes, shorter than penultimate segment in males and the rest of females; precoxa with one arthrobranch near distal end and small supplementary arthrobranch near proximal end.</p><p>
              <italic>Major <tp:taxon-name><tp:taxon-name-part taxon-name-part-type="species" reg="cheliped">cheliped</tp:taxon-name-part></tp:taxon-name></italic> of first pereopods (Fig. <xref ref-type="fig" rid="F3">3A–D</xref>) narrow, 2.4 times as long as broad and with trace of fine granules at anterior half; fingers clearly narrower than palm, occupying the distal 0.4 of <tp:taxon-name><tp:taxon-name-part taxon-name-part-type="species" reg="chela">chela</tp:taxon-name-part></tp:taxon-name> (0.35 in juveniles); movable finger with superior margin slightly arched at proximal two thirds and then right angled, tip narrow and acute; pollex acute at tip, inferior margin almost straight along proximal two thirds and convex along distal third; palm with superior and inferior transverse grooves; superior transverse groove broad and low, continuing to shallow elongated triangular depression on mesial face and continuing to shallow broad rectangular depression on lateral face; mesial superior depression continuing to proximal portion of palm; lateral superior depression continuing to linea impressa; linea impressa continuing with mesial upper longitudinal depression; inferior transverse groove fairly deep and broad with proximal shoulder slightly projecting, connecting to inverse V-shaped inferior lateral palmar depression; lateral palmar face with shallow depression below superior palmar depression and behind inferior palmar depression, and with median depression between the above two depressions and continuing to below proximal portion of dactylus; mesial palmar surface with elongate depression near inferior margin; a slightly depressed area between upper and lower longitudinal depressions and lower areas between and in front of upper and inferior transverse grooves; ventromesial margin of merus with trace of fine granules, bearing two minute movable teeth at proximal half, unarmed distal end; ventral surface with trace of fine granules in largest specimens.</p><fig id="F3" position="float" orientation="portrait"><label>Figure 3.</label><caption><p>
                  <italic><tp:taxon-name><tp:taxon-name-part taxon-name-part-type="genus" reg="Alpheus">Alpheus</tp:taxon-name-part> <tp:taxon-name-part taxon-name-part-type="species" reg="margaritae">margaritae</tp:taxon-name-part></tp:taxon-name></italic> sp. n. Female paratype, <abbrev xmlns:xlink="http://www.w3.org/1999/xlink" xlink:title="carapace length" id="ABBRID0EHQAG" xlink:type="simple">CL</abbrev> 7.4 mm (<bold>A, B</bold>) (<abbrev xmlns:xlink="http://www.w3.org/1999/xlink" content-type="institution" xlink:title="Regional Collection of Marine Invertebrates, Instituto de Ciencias del Mar y Limnología, Universidad Nacional Autónoma de México, Ciudad de México, Mexico" id="ABBRID0ENQAG" xlink:type="simple">EMU</abbrev>-10581); male paratype, <abbrev xmlns:xlink="http://www.w3.org/1999/xlink" xlink:title="carapace length" id="ABBRID0ESQAG" xlink:type="simple">CL</abbrev> 6.5 mm (<bold>C, D</bold>), (<abbrev xmlns:xlink="http://www.w3.org/1999/xlink" xlink:title="Colección Nacional de Crustáceos, Instituto de Biología, Universidad Nacional Autónoma de México, Ciudad de México, Mexico" id="ABBRID0EYQAG" xlink:type="simple">CNCR</abbrev> 32595); <bold>A, C</bold> <tp:taxon-name><tp:taxon-name-part taxon-name-part-type="species" reg="major">major</tp:taxon-name-part></tp:taxon-name> first pereopod, mesial view <bold>B, D</bold> same, lateral view. Scale bars 1 mm.</p></caption><graphic xmlns:xlink="http://www.w3.org/1999/xlink" xlink:href="zookeys-671-131-g003.jpg" position="float" orientation="portrait" xlink:type="simple" id="oo_133769.jpg"/></fig><p>
              <italic><tp:taxon-name><tp:taxon-name-part taxon-name-part-type="genus" reg="Minor">Minor</tp:taxon-name-part> <tp:taxon-name-part taxon-name-part-type="species" reg="chela">chela</tp:taxon-name-part></tp:taxon-name></italic> of first pereopods (Fig. <xref ref-type="fig" rid="F4">4A</xref>) elongate, 5.6 times as long as broad, with trace of fine granules inferiorly; fingers occupying 0.7 of <tp:taxon-name><tp:taxon-name-part taxon-name-part-type="species" reg="chela">chela</tp:taxon-name-part></tp:taxon-name>; cutting edges barely serrated, subparallel when closed, apex deflexed inward; movable finger longer than immovable finger in most specimens; tips of fingers blunt to acute. Palm lacking sculpturing, with trace of fine granules on mesial face, swollen laterally and thicker than fingers. Merus with ventromesial margin bearing short setae, with two small movable teeth at proximal half.</p><p>
              <italic>Second pereopod</italic> (Fig. <xref ref-type="fig" rid="F4">4B</xref>) reaching distal end of carpocerite beyond distal end of first segment of carpus. Chela shorter than the sum of three distal segments of carpus. Fingers of <tp:taxon-name><tp:taxon-name-part taxon-name-part-type="species" reg="chela">chela</tp:taxon-name-part></tp:taxon-name> 1.4 times as long as palm. First segment of carpus 1.4 times as long as second; second segment 2.6 times as long as third; fourth segment almost as long as third; fifth segment 1.7 times as long as fourth.</p><fig id="F4" position="float" orientation="portrait"><label>Figure 4.</label><caption><p>
                  <italic><tp:taxon-name><tp:taxon-name-part taxon-name-part-type="genus" reg="Alpheus">Alpheus</tp:taxon-name-part> <tp:taxon-name-part taxon-name-part-type="species" reg="margaritae">margaritae</tp:taxon-name-part></tp:taxon-name></italic> sp. n. Female paratype, <abbrev xmlns:xlink="http://www.w3.org/1999/xlink" xlink:title="carapace length" id="ABBRID0EMTAG" xlink:type="simple">CL</abbrev> 7.4 mm, (<abbrev xmlns:xlink="http://www.w3.org/1999/xlink" content-type="institution" xlink:title="Regional Collection of Marine Invertebrates, Instituto de Ciencias del Mar y Limnología, Universidad Nacional Autónoma de México, Ciudad de México, Mexico" id="ABBRID0EQTAG" xlink:type="simple">EMU</abbrev>-10581); <bold>A</bold> minor first pereopod, mesial view <bold>B</bold> left second pereopod, lateral view <bold>C</bold> left third pereopod, lateral view <bold>D</bold> left fourth pereopod, lateral view <bold>E</bold> left fifth pereopod, lateral view. Scale bars 1 mm.</p></caption><graphic xmlns:xlink="http://www.w3.org/1999/xlink" xlink:href="zookeys-671-131-g004.jpg" position="float" orientation="portrait" xlink:type="simple" id="oo_133770.jpg"/></fig><p>Dactylus of <italic>third pereopod</italic> (Fig. <xref ref-type="fig" rid="F4">4C</xref>) subspatulate, 0.5 times as long as propodus; propodus 1.4 times as long as carpus, with inferior margin bearing six small spines along its extension. Merus 5.6 times as long as broad and 1.8 times as long as carpus; ischium with ventral spine.</p><p>
              <italic>Fourth pereopod</italic> (Fig. <xref ref-type="fig" rid="F4">4D</xref>) similar to third pereopod; ischium with ventral spine.</p><p>Ischium of fifth pereopod (Fig. <xref ref-type="fig" rid="F4">4E</xref>) unarmed; propodus setose distally, setae increasing in number distally; dactylus subspatulate.</p><p>
              <italic><tp:taxon-name><tp:taxon-name-part taxon-name-part-type="genus" reg="Pleura">Pleura</tp:taxon-name-part></tp:taxon-name></italic> of first to fourth abdominal somites rounded ventrally, not overlapping each other much on ventral regions, that of fifth somite subtriangular on posterior ventral margin (Fig. <xref ref-type="fig" rid="F2">2F</xref>). Abdominal sternite unarmed at midline. Appendix masculina (Fig. <xref ref-type="fig" rid="F2">2H, I</xref>) slightly shorter than appendix interna.</p><p>
              <italic>Telson</italic> (Fig. <xref ref-type="fig" rid="F2">2G</xref>) Approximately 1.5 times as long as broad at anterior end, armed with two pairs of dorsal spines and low longitudinal median depression on dorsal surface; posterior margin very convex, with two pairs of postero-lateral spines, inner spine stronger, twice as long as outer. Uropodal endopod with fairly distinct mesial depression at anterior half; uropodal exopod bearing movable spine outside of transverse suture, movable spine flanked laterally by short immovable tooth and internally by round lobe; suture forming almost two straight lobes.</p></tp:treatment-sec><tp:treatment-sec sec-type="habitat" id="SECID0ETVAG"><title>Habitat.</title><p>Soft mud with gravel composed of shells and rocks, in intertidal.</p></tp:treatment-sec><tp:treatment-sec sec-type="Color in life" id="SECID0EYVAG"><title>Color in life.</title><p>Creamy-white with irregular sparse olive green to light brown patches on dorsal surface of carapace, abdomen and telson; uropodal endopodite and distal lobe of exopodite olive green to light brown, proximal lobe of exopodite creamy-white; patches on abdominal plates tend to be more dense towards the rear; first pereopod olive green. No clear differences were observed between sexes (Fig. <xref ref-type="fig" rid="F1">1</xref>).</p></tp:treatment-sec><tp:treatment-sec sec-type="distribution" id="SECID0ECWAG"><title>Distribution.</title><p>Only known from Bahía Santa María-La Reforma coastal lagoon, Sinaloa, Mexico.</p></tp:treatment-sec><tp:treatment-sec sec-type="etymology" id="SECID0EHWAG"><title>Etymology.</title><p>The species is named after Dr. Margarita Hermoso Salazar in recognition of her contributions to the knowledge of Mexican carideans.</p></tp:treatment-sec><tp:treatment-sec sec-type="variation" id="SECID0EMWAG"><title>Variations.</title><p>Body structures in <italic><tp:taxon-name><tp:taxon-name-part taxon-name-part-type="genus" reg="Alpheus">Alpheus</tp:taxon-name-part> <tp:taxon-name-part taxon-name-part-type="species" reg="margaritae">margaritae</tp:taxon-name-part></tp:taxon-name></italic> sp. n. are similar between sexes; sculpture in <tp:taxon-name><tp:taxon-name-part taxon-name-part-type="species" reg="major">major</tp:taxon-name-part></tp:taxon-name> <tp:taxon-name><tp:taxon-name-part taxon-name-part-type="species" reg="cheliped">cheliped</tp:taxon-name-part></tp:taxon-name> becomes deeper in larger specimens. Disparities among the specimens are:</p><p>In nine of the twelve specimens the antepenultimate segment of the third maxilliped is approximately 2.5 times as long as broad, with a sinuous carina on the inner surface bearing long setae and the exopod not reaching the distal end of the antepenultimate segment (Fig. <xref ref-type="fig" rid="F2">2D</xref>), in three females the shape of that appendage is quite different; the antepenultimate segment of the third maxilliped is slender, without a well-defined inner carina and sparse long setae; the exopod is longer, reaching the middle of the penultimate segment (Fig. <xref ref-type="fig" rid="F2">2C</xref>); all specimens, with exception of the largest female, bear two spines on proximal half of inferior inner margin of merus of both <tp:taxon-name><tp:taxon-name-part taxon-name-part-type="species" reg="major">major</tp:taxon-name-part></tp:taxon-name> and minor chelae and no distal spines are present. In the largest female those proximal spines are absent, although there are some marks in the place where the spines should be located, that likely indicates that spines were lost; relative length of fingers in minor first pereopod increases with the size of the specimens; ranging from 64% in the smallest juvenile to 72% in one of the largest females, with exception of one female (<abbrev xmlns:xlink="http://www.w3.org/1999/xlink" xlink:title="carapace length" id="ABBRID0ECYAG" xlink:type="simple">CL</abbrev> = 5.0 mm) whose fingers occupied only 45% of minor <tp:taxon-name><tp:taxon-name-part taxon-name-part-type="species" reg="chela">chela</tp:taxon-name-part></tp:taxon-name> length. The latter <tp:taxon-name><tp:taxon-name-part taxon-name-part-type="species" reg="chela">chela</tp:taxon-name-part></tp:taxon-name> does not seem to be damaged and does not appear to represents a case of regeneration.</p></tp:treatment-sec><tp:treatment-sec sec-type="remarks" id="SECID0EYYAG"><title>Remarks.</title><p>
              <italic><tp:taxon-name><tp:taxon-name-part taxon-name-part-type="genus" reg="Alpheus">Alpheus</tp:taxon-name-part> <tp:taxon-name-part taxon-name-part-type="species" reg="margaritae">margaritae</tp:taxon-name-part></tp:taxon-name></italic> sp. n. is morphologically similar to <italic><tp:taxon-name><tp:taxon-name-part taxon-name-part-type="genus" reg="Alpheus">A.</tp:taxon-name-part> <tp:taxon-name-part taxon-name-part-type="species" reg="antepaenultimus">antepaenultimus</tp:taxon-name-part></tp:taxon-name></italic>, <italic><tp:taxon-name><tp:taxon-name-part taxon-name-part-type="genus" reg="Alpheus">A.</tp:taxon-name-part> <tp:taxon-name-part taxon-name-part-type="species" reg="mazatlanicus">mazatlanicus</tp:taxon-name-part></tp:taxon-name></italic>, and <italic><tp:taxon-name><tp:taxon-name-part taxon-name-part-type="genus" reg="Alpheus">A.</tp:taxon-name-part> <tp:taxon-name-part taxon-name-part-type="species" reg="chacei">chacei</tp:taxon-name-part></tp:taxon-name></italic>. These species share the absence of teeth on the ocular hoods, the antepenultimate segment of the third maxilliped being broad, the <tp:taxon-name><tp:taxon-name-part taxon-name-part-type="species" reg="major">major</tp:taxon-name-part></tp:taxon-name> <tp:taxon-name><tp:taxon-name-part taxon-name-part-type="species" reg="cheliped">cheliped</tp:taxon-name-part></tp:taxon-name> markedly compressed with grooves on both dorsal and ventral margins, and pereopods 3–5 with subspatulate dactylus.</p><p>The new species and <italic><tp:taxon-name><tp:taxon-name-part taxon-name-part-type="genus" reg="Alpheus">A.</tp:taxon-name-part> <tp:taxon-name-part taxon-name-part-type="species" reg="antepaenultimus">antepaenultimus</tp:taxon-name-part></tp:taxon-name></italic> have the inferior inner margin of merus with spines, while in <italic><tp:taxon-name><tp:taxon-name-part taxon-name-part-type="genus" reg="Alpheus">A.</tp:taxon-name-part> <tp:taxon-name-part taxon-name-part-type="species" reg="chacei">chacei</tp:taxon-name-part></tp:taxon-name></italic> the merus lacks these spines. <italic><tp:taxon-name><tp:taxon-name-part taxon-name-part-type="genus" reg="Alpheus">Alpheus</tp:taxon-name-part> <tp:taxon-name-part taxon-name-part-type="species" reg="margaritae">margaritae</tp:taxon-name-part></tp:taxon-name></italic> sp. n. can be differentiated from <italic><tp:taxon-name><tp:taxon-name-part taxon-name-part-type="genus" reg="Alpheus">A.</tp:taxon-name-part> <tp:taxon-name-part taxon-name-part-type="species" reg="antepaenultimus">antepaenultimus</tp:taxon-name-part></tp:taxon-name></italic> as in the former the scaphocerite has concave lateral margins, the distolateral tooth overreaches the distal margin of the inner blade, and the inner blade almost reaches the distal end of the antennular peduncle, whereas in <italic><tp:taxon-name><tp:taxon-name-part taxon-name-part-type="genus" reg="Alpheus">A.</tp:taxon-name-part> <tp:taxon-name-part taxon-name-part-type="species" reg="antepaenultimus">antepaenultimus</tp:taxon-name-part></tp:taxon-name></italic> the lateral margins of the scaphocerite are almost straight, the distal spine almost reaches the distal margin of the inner blade, and the inner blade overpasses the distal end of antennular peduncle. In large specimens of the new species (<abbrev xmlns:xlink="http://www.w3.org/1999/xlink" xlink:title="carapace length" id="ABBRID0EV3AG" xlink:type="simple">CL</abbrev> &gt; 5.0 mm) the superior transverse groove of the <tp:taxon-name><tp:taxon-name-part taxon-name-part-type="species" reg="major">major</tp:taxon-name-part></tp:taxon-name> <tp:taxon-name><tp:taxon-name-part taxon-name-part-type="species" reg="cheliped">cheliped</tp:taxon-name-part></tp:taxon-name> is deeper and the sculpture is more conspicuous than in <italic><tp:taxon-name><tp:taxon-name-part taxon-name-part-type="genus" reg="Alpheus">A.</tp:taxon-name-part> <tp:taxon-name-part taxon-name-part-type="species" reg="antepaenultimus">antepaenultimus</tp:taxon-name-part></tp:taxon-name></italic>. The proximodorsal margin of the movable finger of <italic><tp:taxon-name><tp:taxon-name-part taxon-name-part-type="genus" reg="Alpheus">A.</tp:taxon-name-part> <tp:taxon-name-part taxon-name-part-type="species" reg="margaritae">margaritae</tp:taxon-name-part></tp:taxon-name></italic> sp. n. is almost straight and the tip is narrow and acute, while in <italic><tp:taxon-name><tp:taxon-name-part taxon-name-part-type="genus" reg="Alpheus">A.</tp:taxon-name-part> <tp:taxon-name-part taxon-name-part-type="species" reg="antepaenultimus">antepaenultimus</tp:taxon-name-part></tp:taxon-name></italic> the dorsal margin of the movable finger is arched along all its longitude and bluntly rounded at tip. Also, the number of spines on inferior inner margin of merus of <tp:taxon-name><tp:taxon-name-part taxon-name-part-type="species" reg="major">major</tp:taxon-name-part></tp:taxon-name> first pereopods in <italic><tp:taxon-name><tp:taxon-name-part taxon-name-part-type="genus" reg="Alpheus">A.</tp:taxon-name-part> <tp:taxon-name-part taxon-name-part-type="species" reg="antepaenultimus">antepaenultimus</tp:taxon-name-part></tp:taxon-name></italic> is greater than in the new species (3 or 4 vs. 1 or 2).</p><p>
              <italic><tp:taxon-name><tp:taxon-name-part taxon-name-part-type="genus" reg="Alpheus">Alpheus</tp:taxon-name-part> <tp:taxon-name-part taxon-name-part-type="species" reg="margaritae">margaritae</tp:taxon-name-part></tp:taxon-name></italic> sp. n. can be differentiated from <italic><tp:taxon-name><tp:taxon-name-part taxon-name-part-type="genus" reg="Alpheus">A.</tp:taxon-name-part> <tp:taxon-name-part taxon-name-part-type="species" reg="mazatlanicus">mazatlanicus</tp:taxon-name-part></tp:taxon-name></italic> as in the new species the second antennular segment is proportionally much shorter than wide (2 times vs. 4 times) and the lateral margin of the scaphocerite is slightly concave instead of straight; <italic><tp:taxon-name><tp:taxon-name-part taxon-name-part-type="genus" reg="Alpheus">A.</tp:taxon-name-part> <tp:taxon-name-part taxon-name-part-type="species" reg="margaritae">margaritae</tp:taxon-name-part></tp:taxon-name></italic> has a hook-like carina on the ventromesial face of the first article of antennular peduncle whereas in <italic><tp:taxon-name><tp:taxon-name-part taxon-name-part-type="genus" reg="Alpheus">A.</tp:taxon-name-part> <tp:taxon-name-part taxon-name-part-type="species" reg="mazatlanicus">mazatlanicus</tp:taxon-name-part></tp:taxon-name></italic> this carina is broadly triangular; besides, <italic><tp:taxon-name><tp:taxon-name-part taxon-name-part-type="genus" reg="Alpheus">A.</tp:taxon-name-part> <tp:taxon-name-part taxon-name-part-type="species" reg="margaritae">margaritae</tp:taxon-name-part></tp:taxon-name></italic> has the inner margin of merus of the first pereopod with movable spines on proximal half while in <italic><tp:taxon-name><tp:taxon-name-part taxon-name-part-type="genus" reg="Alpheus">A.</tp:taxon-name-part> <tp:taxon-name-part taxon-name-part-type="species" reg="mazatlanicus">mazatlanicus</tp:taxon-name-part></tp:taxon-name></italic> such spines are absent; and the ratio of the fingers in relation to the palm in the minor <tp:taxon-name><tp:taxon-name-part taxon-name-part-type="species" reg="chela">chela</tp:taxon-name-part></tp:taxon-name> is shorter (60%) in <italic><tp:taxon-name><tp:taxon-name-part taxon-name-part-type="genus" reg="Alpheus">A.</tp:taxon-name-part> <tp:taxon-name-part taxon-name-part-type="species" reg="mazatlanicus">mazatlanicus</tp:taxon-name-part></tp:taxon-name></italic> than in the new species (approximately 70%).</p><p>
              <italic><tp:taxon-name><tp:taxon-name-part taxon-name-part-type="genus" reg="Alpheus">Alpheus</tp:taxon-name-part> <tp:taxon-name-part taxon-name-part-type="species" reg="margaritae">margaritae</tp:taxon-name-part></tp:taxon-name></italic> is more related to <italic><tp:taxon-name><tp:taxon-name-part taxon-name-part-type="genus" reg="Alpheus">A.</tp:taxon-name-part> <tp:taxon-name-part taxon-name-part-type="species" reg="antepaenultimus">antepaenultimus</tp:taxon-name-part></tp:taxon-name></italic> B. The latter is part of a species complex from the Eastern Pacific which include <italic><tp:taxon-name><tp:taxon-name-part taxon-name-part-type="genus" reg="Alpheus">A.</tp:taxon-name-part> <tp:taxon-name-part taxon-name-part-type="species" reg="floridanus">floridanus</tp:taxon-name-part></tp:taxon-name></italic> specimens from Eastern Pacific sensu Williams et al. 2001 and <italic><tp:taxon-name><tp:taxon-name-part taxon-name-part-type="genus" reg="Alpheus">A.</tp:taxon-name-part> <tp:taxon-name-part taxon-name-part-type="species" reg="hephaesthus">hephaesthus</tp:taxon-name-part></tp:taxon-name></italic> (Braken-Grissom et al. 2014). <italic><tp:taxon-name><tp:taxon-name-part taxon-name-part-type="genus" reg="Alpheus">A.</tp:taxon-name-part> <tp:taxon-name-part taxon-name-part-type="species" reg="antepaenultimus">antepaenultimus</tp:taxon-name-part></tp:taxon-name></italic> A, <italic><tp:taxon-name><tp:taxon-name-part taxon-name-part-type="genus" reg="Alpheus">A.</tp:taxon-name-part> <tp:taxon-name-part taxon-name-part-type="species" reg="antepaenultimus">antepaenultimus</tp:taxon-name-part></tp:taxon-name></italic> B, and <italic><tp:taxon-name><tp:taxon-name-part taxon-name-part-type="genus" reg="Alpheus">A.</tp:taxon-name-part> <tp:taxon-name-part taxon-name-part-type="species" reg="chacei">chacei</tp:taxon-name-part></tp:taxon-name></italic> form a clade <!--PageBreak-->consistent with the morphological traits previously described. This clade could be the result of an ecological radiation, probably associated to the species flexibility to inhabit in tropical and subtropical conditions (Williams et al. 2001). The position of <italic><tp:taxon-name><tp:taxon-name-part taxon-name-part-type="genus" reg="Alpheus">A.</tp:taxon-name-part> <tp:taxon-name-part taxon-name-part-type="species" reg="margaritae">margaritae</tp:taxon-name-part></tp:taxon-name></italic> within the <italic><tp:taxon-name><tp:taxon-name-part taxon-name-part-type="genus" reg="Alpheus">A.</tp:taxon-name-part> <tp:taxon-name-part taxon-name-part-type="species" reg="antepaenultimus">antepaenultimus</tp:taxon-name-part></tp:taxon-name></italic> complex suggests that this group of species, and probably <italic><tp:taxon-name><tp:taxon-name-part taxon-name-part-type="genus" reg="Alpheus">A.</tp:taxon-name-part> <tp:taxon-name-part taxon-name-part-type="species" reg="mazatlanicus">mazatlanicus</tp:taxon-name-part></tp:taxon-name></italic>, could have been subject to such ecological radiation.</p></tp:treatment-sec><tp:treatment-sec sec-type="Phylogenetics relationships" id="SECID0EKFBG"><title>Phylogenetics relationships.</title><p>The <abbrev xmlns:xlink="http://www.w3.org/1999/xlink" xlink:title="Cytochrome c oxidase subunit I" id="ABBRID0EQFBG" xlink:type="simple">COI</abbrev> matrix of <italic><tp:taxon-name><tp:taxon-name-part taxon-name-part-type="genus" reg="Alpheus">Alpheus</tp:taxon-name-part></tp:taxon-name></italic> molecular data consisted of 668 characters. The <abbrev xmlns:xlink="http://www.w3.org/1999/xlink" xlink:title="maximum likelihood" id="ABBRID0E2FBG" xlink:type="simple">ML</abbrev> phylogenetic hypothesis shows that <italic><tp:taxon-name><tp:taxon-name-part taxon-name-part-type="genus" reg="Alpheus">Alpheus</tp:taxon-name-part> <tp:taxon-name-part taxon-name-part-type="species" reg="margaritae">margaritae</tp:taxon-name-part></tp:taxon-name></italic> sp. n. is more related to <italic><tp:taxon-name><tp:taxon-name-part taxon-name-part-type="genus" reg="Alpheus">A.</tp:taxon-name-part> <tp:taxon-name-part taxon-name-part-type="species" reg="antepaenultimus">antepaenultimus</tp:taxon-name-part></tp:taxon-name></italic> B with a bootstrap support of 63. On the other hand, <italic><tp:taxon-name><tp:taxon-name-part taxon-name-part-type="genus" reg="Alpheus">A.</tp:taxon-name-part> <tp:taxon-name-part taxon-name-part-type="species" reg="margaritae">margaritae</tp:taxon-name-part></tp:taxon-name></italic> sp. n. shows an important mutational distance that differentiates it from <italic><tp:taxon-name><tp:taxon-name-part taxon-name-part-type="genus" reg="Alpheus">A.</tp:taxon-name-part> <tp:taxon-name-part taxon-name-part-type="species" reg="antepaenultimus">antepaenultimus</tp:taxon-name-part></tp:taxon-name></italic> B. This pair of species is grouped together in the clade formed by <italic><tp:taxon-name><tp:taxon-name-part taxon-name-part-type="genus" reg="Alpheus">A.</tp:taxon-name-part> <tp:taxon-name-part taxon-name-part-type="species" reg="chacei">chacei</tp:taxon-name-part></tp:taxon-name></italic> and <italic><tp:taxon-name><tp:taxon-name-part taxon-name-part-type="genus" reg="Alpheus">A.</tp:taxon-name-part> <tp:taxon-name-part taxon-name-part-type="species" reg="antepaenultimus">antepaenultimus</tp:taxon-name-part></tp:taxon-name></italic> (Fig. <xref ref-type="fig" rid="F5">5</xref>). <abbrev xmlns:xlink="http://www.w3.org/1999/xlink" xlink:title="Cytochrome c oxidase subunit I" id="ABBRID0EFIBG" xlink:type="simple">COI</abbrev> matrix of <italic><tp:taxon-name><tp:taxon-name-part taxon-name-part-type="genus" reg="Alpheus">Alpheus</tp:taxon-name-part></tp:taxon-name></italic> shows that <italic><tp:taxon-name><tp:taxon-name-part taxon-name-part-type="genus" reg="Alpheus">A.</tp:taxon-name-part> <tp:taxon-name-part taxon-name-part-type="species" reg="margaritae">margaritae</tp:taxon-name-part></tp:taxon-name></italic> sp. n. belongs to the species complex formed by <italic><tp:taxon-name><tp:taxon-name-part taxon-name-part-type="genus" reg="Alpheus">A.</tp:taxon-name-part> <tp:taxon-name-part taxon-name-part-type="species" reg="antepaenultimus">antepaenultimus</tp:taxon-name-part></tp:taxon-name></italic> A, B, and <italic><tp:taxon-name><tp:taxon-name-part taxon-name-part-type="genus" reg="Alpheus">A.</tp:taxon-name-part> <tp:taxon-name-part taxon-name-part-type="species" reg="chacei">chacei</tp:taxon-name-part></tp:taxon-name></italic>. This complex corresponds to the mangrove group (type a) of the clade I proposed by Williams et al. (2001). The <italic><tp:taxon-name><tp:taxon-name-part taxon-name-part-type="genus" reg="Alpheus">A.</tp:taxon-name-part> <tp:taxon-name-part taxon-name-part-type="species" reg="antepaenultimus">antepaenultimus</tp:taxon-name-part></tp:taxon-name></italic> complex is characterized by the combination of: 1) the absence of spines on the occular hoods, 2) the antepenultimate segment of the third maxilliped is broadened, 3) <tp:taxon-name><tp:taxon-name-part taxon-name-part-type="species" reg="major">major</tp:taxon-name-part></tp:taxon-name> <tp:taxon-name><tp:taxon-name-part taxon-name-part-type="species" reg="cheliped">cheliped</tp:taxon-name-part></tp:taxon-name> compressed, with transverse groove on superior and inferior margins proximal to fingers, 4) immovable finger of minor <tp:taxon-name><tp:taxon-name-part taxon-name-part-type="species" reg="chela">chela</tp:taxon-name-part></tp:taxon-name> never balaeniceps, and fingers occupying more than 0.6 of <tp:taxon-name><tp:taxon-name-part taxon-name-part-type="species" reg="chela">chela</tp:taxon-name-part></tp:taxon-name>, 5) pereopod 3-5 with subspatulate dactylus, 6) ischium of pereopods 3-4 with spine on the ischium, 7) uropodal spines not colored.</p><fig id="F5" position="float" orientation="portrait"><label>Figure 5.</label><caption><p>
                  <abbrev xmlns:xlink="http://www.w3.org/1999/xlink" xlink:title="maximum likelihood" id="ABBRID0EILBG" xlink:type="simple">ML</abbrev> tree for <italic><tp:taxon-name><tp:taxon-name-part taxon-name-part-type="genus" reg="Alpheus">Alpheus</tp:taxon-name-part></tp:taxon-name></italic> <abbrev xmlns:xlink="http://www.w3.org/1999/xlink" xlink:title="Cytochrome c oxidase subunit I" id="ABBRID0ETLBG" xlink:type="simple">COI</abbrev> sequences. Numbers above each branch are MP bootstrap values. GeneBank accession numbers of <italic><tp:taxon-name><tp:taxon-name-part taxon-name-part-type="genus" reg="Alpheus">Alpheus</tp:taxon-name-part> <tp:taxon-name-part taxon-name-part-type="species" reg="chacei">chacei</tp:taxon-name-part></tp:taxon-name></italic>, <italic><tp:taxon-name><tp:taxon-name-part taxon-name-part-type="genus" reg="Alpheus">A.</tp:taxon-name-part> <tp:taxon-name-part taxon-name-part-type="species" reg="antepaenultimus">antepaenultimus</tp:taxon-name-part></tp:taxon-name></italic> A and <italic><tp:taxon-name><tp:taxon-name-part taxon-name-part-type="genus" reg="Alpheus">A.</tp:taxon-name-part> <tp:taxon-name-part taxon-name-part-type="species" reg="antepaenultimus">antepaenultimus</tp:taxon-name-part></tp:taxon-name></italic> B as in Williams et al. (2001).</p></caption><graphic xmlns:xlink="http://www.w3.org/1999/xlink" xlink:href="zookeys-671-131-g005.jpg" position="float" orientation="portrait" xlink:type="simple" id="oo_133771.jpg"/></fig></tp:treatment-sec></tp:taxon-treatment>
