# Supplementary material for: New records and description of two new species of carideans shrimps from Bahía Santa María-La Reforma lagoon, Gulf of California, Mexico (Crustacea, Caridea, Alpheidae and Processidae)
Source: Zookeys. 2017 Apr 27;(671):131–53. doi: 10.3897/zookeys.671.9081 (PMC5523213; doi:10.3897/zookeys.671.9081)
Supplement: XML Treatment for Leptalpheus melendezensis [file zookeys.671.9081-treatment2.xml]

<!DOCTYPE tp:taxon-treatment
  PUBLIC "-//TaxonX//DTD Taxonomic Treatment Publishing DTD v0 20100105//EN" "tax-treatment-NSO.dtd">
<tp:taxon-treatment xmlns:tp="http://www.plazi.org/taxpub"><tp:treatment-meta><kwd-group><label>Taxon classification</label><kwd><named-content xmlns:xlink="http://www.w3.org/1999/xlink" content-type="kingdom">Animalia</named-content></kwd><kwd><named-content xmlns:xlink="http://www.w3.org/1999/xlink" content-type="order">Decapoda</named-content></kwd><kwd><named-content xmlns:xlink="http://www.w3.org/1999/xlink" content-type="family">Alpheidae</named-content></kwd></kwd-group><mixed-citation publication-type="journal"><person-group><name><surname>Salgado-Barragán</surname><given-names>José</given-names></name><name><surname>Ayón-Parente</surname><given-names>Manuel</given-names></name><name><surname>Zamora-Tavares</surname><given-names>Pilar</given-names></name></person-group><article-title>New records and description of two new species of carideans shrimps from Bahía Santa María-La Reforma lagoon, Gulf of California, Mexico (<tp:taxon-name><tp:taxon-name-part taxon-name-part-type="subphylum">Crustacea</tp:taxon-name-part></tp:taxon-name>, <tp:taxon-name><tp:taxon-name-part taxon-name-part-type="infraorder">Caridea</tp:taxon-name-part></tp:taxon-name>, <tp:taxon-name><tp:taxon-name-part taxon-name-part-type="family">Alpheidae</tp:taxon-name-part></tp:taxon-name> and <tp:taxon-name><tp:taxon-name-part taxon-name-part-type="family">Processidae</tp:taxon-name-part></tp:taxon-name>)</article-title><source>Zookeys</source><day>27</day><month>4</month><year>2017</year><volume>2017</volume><issue>671</issue><fpage>131</fpage><lpage>153</lpage><pub-id pub-id-type="doi">10.3897/zookeys.671.9081</pub-id></mixed-citation></tp:treatment-meta><tp:nomenclature><tp:taxon-name>
                <tp:taxon-name-part taxon-name-part-type="genus" reg="Leptalpheus">Leptalpheus</tp:taxon-name-part>
                <tp:taxon-name-part taxon-name-part-type="species" reg="melendezensis">melendezensis</tp:taxon-name-part>
                <object-id xmlns:xlink="http://www.w3.org/1999/xlink" content-type="zoobank" xlink:type="simple">http://zoobank.org/2DE36886-5588-43C2-B031-10FD45C1EEBA</object-id>
              </tp:taxon-name><tp:taxon-status xmlns:xlink="http://www.w3.org/1999/xlink" xlink:type="simple">sp. n.</tp:taxon-status><xref ref-type="fig" rid="F6">Figs 6</xref><xref ref-type="fig" rid="F7">, 7</xref><xref ref-type="fig" rid="F8">, 8</xref><xref ref-type="fig" rid="F9">, 9</xref></tp:nomenclature><tp:treatment-sec sec-type="material" id="SECID0EBPBG"><title>Material examined.</title><p>Holotype: Male (<abbrev xmlns:xlink="http://www.w3.org/1999/xlink" xlink:title="carapace length" id="ABBRID0EHPBG" xlink:type="simple">CL</abbrev> 4.1 mm), Meléndez Island, Santa María-La Reforma, Sinaloa, Mexico, <named-content xmlns:xlink="http://www.w3.org/1999/xlink" content-type="dwc:verbatimCoordinates" xlink:type="simple"><named-content content-type="geo-json" specific-use="{&#34;type&#34;:&#34;Point&#34;,&#34;coordinates&#34;:[-108.056194,24.801944]}" id="NCID0EOPBG" xlink:type="simple">24°48'07"N, 108°03'22.3"W</named-content></named-content>, sand, 0.2 m at low tide, January 18, 2015, (<abbrev xmlns:xlink="http://www.w3.org/1999/xlink" content-type="institution" xlink:title="Regional Collection of Marine Invertebrates, Instituto de Ciencias del Mar y Limnología, Universidad Nacional Autónoma de México, Ciudad de México, Mexico" id="ABBRID0ETPBG" xlink:type="simple">EMU</abbrev>-10582). Paratype: 1 male (<abbrev xmlns:xlink="http://www.w3.org/1999/xlink" xlink:title="carapace length" id="ABBRID0EYPBG" xlink:type="simple">CL</abbrev> 2.9 mm), same data as holotype, (<abbrev xmlns:xlink="http://www.w3.org/1999/xlink" content-type="institution" xlink:title="Regional Collection of Marine Invertebrates, Instituto de Ciencias del Mar y Limnología, Universidad Nacional Autónoma de México, Ciudad de México, Mexico" id="ABBRID0E3PBG" xlink:type="simple">EMU</abbrev>-10583).</p></tp:treatment-sec><tp:treatment-sec sec-type="diagnosis" id="SECID0EBQBG"><title>Diagnosis.</title><p>Frontal margin of carapace broadly rounded, weakly produced, without dorsal crests. Antenna with carpocerite longer than scaphocerite, slightly shorter than antennular peduncle. Major <tp:taxon-name><tp:taxon-name-part taxon-name-part-type="species" reg="cheliped">cheliped</tp:taxon-name-part></tp:taxon-name> slender; ischium armed with strong ventromesial spine directed upward; fingers slightly twisted laterally, not gaping when closed; without adhesive discs; dactylus with strong proximal tooth on cutting edge, tip acute, crossing distally with tip of pollex; propodus of pereopods 3 and 4 with two ventral spines; propodus of fifth pereopod with two distal rows of setae on ventral margin.</p></tp:treatment-sec><tp:treatment-sec sec-type="description" id="SECID0EQQBG"><title>Description.</title><p>Frontal margin of <italic>carapace</italic> (Fig. <xref ref-type="fig" rid="F6">6A</xref>) broadly rounded, obtuse, weakly produced, carapace smooth, without dorsal crests or carina; eyestalks with anteromesial margin rounded.</p><p>
              <italic>Antennular peduncles</italic> (Fig. <xref ref-type="fig" rid="F6">6A</xref>) moderately stout, flattened dorsoventrally; second article longer than broad; stylocerite appressed, not reaching distal margin of first article of the antennular peduncle; ventromesial carina (Fig. <xref ref-type="fig" rid="F6">6C</xref>) terminating in an upward curving tooth projected beyond the carina; lateral flagellum with two articles.</p><fig id="F6" position="float" orientation="portrait"><label>Figure 6.</label><caption><p>
                  <italic><tp:taxon-name><tp:taxon-name-part taxon-name-part-type="genus" reg="Leptalpheus">Leptalpheus</tp:taxon-name-part> <tp:taxon-name-part taxon-name-part-type="species" reg="melendezensis">melendezensis</tp:taxon-name-part></tp:taxon-name></italic> sp. n. Holotype male, <abbrev xmlns:xlink="http://www.w3.org/1999/xlink" xlink:title="carapace length" id="ABBRID0E2RBG" xlink:type="simple">CL</abbrev> 4.1 mm (EMU10582); <bold>A</bold> anterior portion of carapace and cephalic appendages, dorsal view <bold>B</bold> right antenna, lateral view <bold>C</bold> tooth on ventromesial carina of first segment of antennular peduncle, mesial view <bold>D</bold> third maxilliped <bold>E</bold> second pleopod <bold>F</bold> detail of masculina and internal appendix <bold>G</bold> telson, dorsal view <bold>H</bold> left uropod, dorsal view. Scale bars <bold>A, B</bold> 1 mm; <bold>C, E</bold> 0.2 mm; <bold>D, G, H</bold> 0.5 mm.</p></caption><graphic xmlns:xlink="http://www.w3.org/1999/xlink" xlink:href="zookeys-671-131-g006.jpg" position="float" orientation="portrait" xlink:type="simple" id="oo_133772.jpg"/></fig><p>
              <italic>Antenna</italic> (Fig. <xref ref-type="fig" rid="F6">6B</xref>) with stout basicerite bearing strong distoventral tooth. Scaphocerite (Fig. <xref ref-type="fig" rid="F6">6A, B</xref>) ovate, with acute distolateral tooth reaching beyond the anterior margin of blade, blade with mesial margin curved; carpocerite longer than scaphocerite, slightly shorter than antennular peduncle.</p><p>Mouthparts not dissected, typical for genus in external view. Third maxilliped (Fig. <xref ref-type="fig" rid="F6">6D</xref>) with lateral plate on coxa produced upward, not reaching the distal margin of the branchiae; ultimate article with rows of brush-like setae increasing in size distally; exopod longer than first article.</p><p>
              <italic>Major <tp:taxon-name><tp:taxon-name-part taxon-name-part-type="species" reg="cheliped">cheliped</tp:taxon-name-part></tp:taxon-name></italic> (Fig. <xref ref-type="fig" rid="F7">7A–D</xref>) slender; ischium armed with strong ventromesial spine directed upward; merus slender, with concave depression along ventral margin, ventral <!--PageBreak-->margin minutely granulated; carpus short, cup-shaped, dorsally convex, with two distoventral processes, the external blunt and the mesial tooth-like; <tp:taxon-name><tp:taxon-name-part taxon-name-part-type="species" reg="chela">chela</tp:taxon-name-part></tp:taxon-name> robust, longer than merus; palm 2.5 times as long as fingers, ventrally depressed, narrowing distally, ventral margin with sparse tubercles, dorsal margin smooth; without adhesive discs; fingers slightly twisted laterally, not gaping when closed; pollex with proximal half ventrally deflexed, outer cutting edge (Fig. <xref ref-type="fig" rid="F7">7C</xref>) armed with two teeth, distal stronger, mesial margin with proximoventral low tubercle and a shallowly excavated projection along proximal two thirds, tip acute, directed upward; dactylus noticeably curved, dorsum smooth, cutting edge with strong proximal tooth, tip acute, crossing distally with tip of pollex.</p><fig id="F7" position="float" orientation="portrait"><label>Figure 7.</label><caption><p>
                  <italic><tp:taxon-name><tp:taxon-name-part taxon-name-part-type="genus" reg="Leptalpheus">Leptalpheus</tp:taxon-name-part> <tp:taxon-name-part taxon-name-part-type="species" reg="melendezensis">melendezensis</tp:taxon-name-part></tp:taxon-name></italic> sp. n. Holotype male, <abbrev xmlns:xlink="http://www.w3.org/1999/xlink" xlink:title="carapace length" id="ABBRID0E6UBG" xlink:type="simple">CL</abbrev> 4.1 mm (<abbrev xmlns:xlink="http://www.w3.org/1999/xlink" content-type="institution" xlink:title="Regional Collection of Marine Invertebrates, Instituto de Ciencias del Mar y Limnología, Universidad Nacional Autónoma de México, Ciudad de México, Mexico" id="ABBRID0EDVBG" xlink:type="simple">EMU</abbrev>-10582); <bold>A</bold> <tp:taxon-name><tp:taxon-name-part taxon-name-part-type="species" reg="major">major</tp:taxon-name-part></tp:taxon-name> first pereopod, outer view <bold>B</bold> same, inner view <bold>C</bold> detail of distal portion of same <tp:taxon-name><tp:taxon-name-part taxon-name-part-type="species" reg="cheliped">cheliped</tp:taxon-name-part></tp:taxon-name>, outer view <bold>D</bold> same, inner view <bold>E</bold> minor first pereopod, outer view <bold>F</bold> detail of same <tp:taxon-name><tp:taxon-name-part taxon-name-part-type="species" reg="cheliped">cheliped</tp:taxon-name-part></tp:taxon-name>, outer view. Scale bars <bold>A, B</bold> 1 mm; <bold>C–F</bold> 0.5 mm.</p></caption><graphic xmlns:xlink="http://www.w3.org/1999/xlink" xlink:href="zookeys-671-131-g007.jpg" position="float" orientation="portrait" xlink:type="simple" id="oo_133773.jpg"/></fig><p>
              <italic><tp:taxon-name><tp:taxon-name-part taxon-name-part-type="genus" reg="Minor">Minor</tp:taxon-name-part> <tp:taxon-name-part taxon-name-part-type="species" reg="cheliped">cheliped</tp:taxon-name-part></tp:taxon-name></italic> (Fig. <xref ref-type="fig" rid="F7">7E, F</xref>) with segments unarmed; merus almost as long as <tp:taxon-name><tp:taxon-name-part taxon-name-part-type="species" reg="chela">chela</tp:taxon-name-part></tp:taxon-name>; carpus short; fingers pointing, slightly longer than palm, median portion of cutting edges armed with 4–5 small, irregularly spaced teeth, tips crossing distally.</p><p>
              <italic>Second pereopod</italic> (Fig. <xref ref-type="fig" rid="F8">8A</xref>) unarmed; ischium 0.75 as long as merus; merus shorter than carpus; carpus 5-articulated, articles ratio from proximal to distal approximately 6:2:2:1:4; distal portion of <tp:taxon-name><tp:taxon-name-part taxon-name-part-type="species" reg="chela">chela</tp:taxon-name-part></tp:taxon-name> with long setae.</p><p>
              <italic>Third and fourth pereopods</italic> (Fig. <xref ref-type="fig" rid="F8">8B, C</xref>) similar, compressed; third pereopod slightly longer and stouter than fourth, merus slightly longer than combined length of carpus and propodus, ventrodistal margin of carpus with ventrodistal spine, propodus with 2 spines on median and distal ventral margin and sparse long setae along margins; dactylus curve, slender, acute distally, nearly half as long as propodus.</p><p>
              <italic>Fifth pereopod</italic> (Fig. <xref ref-type="fig" rid="F8">8D</xref>) slender, not compressed, ventral margin of propodus with 1 median spiniform seta and distal margin with two rows of setae, distalmost larger; dactylus acute, curved.</p><fig id="F8" position="float" orientation="portrait"><label>Figure 8.</label><caption><p>
                  <italic><tp:taxon-name><tp:taxon-name-part taxon-name-part-type="genus" reg="Leptalpheus">Leptalpheus</tp:taxon-name-part> <tp:taxon-name-part taxon-name-part-type="species" reg="melendezensis">melendezensis</tp:taxon-name-part></tp:taxon-name></italic> sp. n. Holotype male, <abbrev xmlns:xlink="http://www.w3.org/1999/xlink" xlink:title="carapace length" id="ABBRID0EGZBG" xlink:type="simple">CL</abbrev> 4.1 mm (<abbrev xmlns:xlink="http://www.w3.org/1999/xlink" content-type="institution" xlink:title="Regional Collection of Marine Invertebrates, Instituto de Ciencias del Mar y Limnología, Universidad Nacional Autónoma de México, Ciudad de México, Mexico" id="ABBRID0EKZBG" xlink:type="simple">EMU</abbrev>-10582); <bold>A</bold> second pereopod, lateral view <bold>B</bold> third pereopod, lateral view <bold>C</bold> fourth pereopod, lateral view <bold>D</bold> fifth pereopod, lateral view. Scale bar 0.5 mm.</p></caption><graphic xmlns:xlink="http://www.w3.org/1999/xlink" xlink:href="zookeys-671-131-g008.jpg" position="float" orientation="portrait" xlink:type="simple" id="oo_133776.jpg"/></fig><p>
              <italic>Male second pleopod</italic> (Fig. <xref ref-type="fig" rid="F6">6E</xref>) with slender appendix masculina, with two subterminal and four terminal setae; appendix interna 0.75 length of appendix masculina (Fig. <xref ref-type="fig" rid="F6">6F</xref>).</p><p>
              <italic>Telson</italic> (Fig. <xref ref-type="fig" rid="F6">6G</xref>) widest in proximal third, slightly tapering distally, dorsal surface with two pairs of strong spines inserted in deep pits close to lateral margins, posterior margin rounded, with two pairs of spiniform setae at posterolateral angles, lateral one much shorter than mesial one, posterior margin with 4 plumose setae.</p><p>
              <italic>Uropod</italic> (Fig. <xref ref-type="fig" rid="F6">6H</xref>) with lateral lobe of protopod ending in two small lobes; exopod with posterodistal margin straight, deeply incised, with a large spine near mesial margin.</p></tp:treatment-sec><tp:treatment-sec sec-type="habitat" id="SECID0EY1BG"><title>Habitat.</title><p>Sandy beach, associated with burrows of <italic><tp:taxon-name><tp:taxon-name-part taxon-name-part-type="genus" reg="Neotrypaea">N.</tp:taxon-name-part> <tp:taxon-name-part taxon-name-part-type="species" reg="tabogensis">tabogensis</tp:taxon-name-part></tp:taxon-name></italic>.</p></tp:treatment-sec><tp:treatment-sec sec-type="distribution" id="SECID0EJ2BG"><title>Distribution.</title><p>Known only from Meléndez Island, Bahía Santa María-La Reforma, Sinaloa, Mexico.</p></tp:treatment-sec><tp:treatment-sec sec-type="etymology" id="SECID0EO2BG"><title>Etymology.</title><p>The name of the species is derived from Meléndez Island, the type locality.</p></tp:treatment-sec><tp:treatment-sec sec-type="remarks" id="SECID0ET2BG"><title>Remarks.</title><p>
              <italic><tp:taxon-name><tp:taxon-name-part taxon-name-part-type="genus" reg="Leptalpheus">Leptalpheus</tp:taxon-name-part> <tp:taxon-name-part taxon-name-part-type="species" reg="melendezensis">melendezensis</tp:taxon-name-part></tp:taxon-name></italic> sp. n. seemed to be related to <italic><tp:taxon-name><tp:taxon-name-part taxon-name-part-type="genus" reg="Leptalpheus">L.</tp:taxon-name-part> <tp:taxon-name-part taxon-name-part-type="species" reg="mexicanus">mexicanus</tp:taxon-name-part></tp:taxon-name></italic> because the general plan of <tp:taxon-name><tp:taxon-name-part taxon-name-part-type="species" reg="major">major</tp:taxon-name-part></tp:taxon-name> <tp:taxon-name><tp:taxon-name-part taxon-name-part-type="species" reg="cheliped">cheliped</tp:taxon-name-part></tp:taxon-name> of both species is similar; they both have a curved, slender merus, short carpus and ventrally depressed manus, narrowing distally, with sparse ventral tubercles and convex dactylus with a strong proximal tooth. However, a detailed analysis reveals differences between the species. The ischium of the <tp:taxon-name><tp:taxon-name-part taxon-name-part-type="species" reg="major">major</tp:taxon-name-part></tp:taxon-name> <tp:taxon-name><tp:taxon-name-part taxon-name-part-type="species" reg="cheliped">cheliped</tp:taxon-name-part></tp:taxon-name> in <italic><tp:taxon-name><tp:taxon-name-part taxon-name-part-type="genus" reg="Leptalpheus">L.</tp:taxon-name-part> <tp:taxon-name-part taxon-name-part-type="species" reg="melendezensis">melendezensis</tp:taxon-name-part></tp:taxon-name></italic> sp. n. bears a noticeable ventromesial spine, while in <italic><tp:taxon-name><tp:taxon-name-part taxon-name-part-type="genus" reg="Leptalpheus">L.</tp:taxon-name-part> <tp:taxon-name-part taxon-name-part-type="species" reg="mexicanus">mexicanus</tp:taxon-name-part></tp:taxon-name></italic> it is absent; pollex and dactylus of the <tp:taxon-name><tp:taxon-name-part taxon-name-part-type="species" reg="major">major</tp:taxon-name-part></tp:taxon-name> <tp:taxon-name><tp:taxon-name-part taxon-name-part-type="species" reg="cheliped">cheliped</tp:taxon-name-part></tp:taxon-name> do not gape in the new species but form a wide open gape in <italic><tp:taxon-name><tp:taxon-name-part taxon-name-part-type="genus" reg="Leptalpheus">L.</tp:taxon-name-part> <tp:taxon-name-part taxon-name-part-type="species" reg="mexicanus">mexicanus</tp:taxon-name-part></tp:taxon-name></italic>; the pollex of the <tp:taxon-name><tp:taxon-name-part taxon-name-part-type="species" reg="major">major</tp:taxon-name-part></tp:taxon-name> <tp:taxon-name><tp:taxon-name-part taxon-name-part-type="species" reg="cheliped">cheliped</tp:taxon-name-part></tp:taxon-name> in <italic><tp:taxon-name><tp:taxon-name-part taxon-name-part-type="genus" reg="Leptalpheus">L.</tp:taxon-name-part> <tp:taxon-name-part taxon-name-part-type="species" reg="mexicanus">mexicanus</tp:taxon-name-part></tp:taxon-name></italic> is ventrally convex and spoon-shaped at distal end, whereas in the new species it is ventrally concave, with a lateral projection along proximal two <!--PageBreak-->thirds and acute at its distal end. Other differences are that the carapace of <italic><tp:taxon-name><tp:taxon-name-part taxon-name-part-type="genus" reg="Leptalpheus">L.</tp:taxon-name-part> <tp:taxon-name-part taxon-name-part-type="species" reg="mexicanus">mexicanus</tp:taxon-name-part></tp:taxon-name></italic> has an acute, carinate triangular rostrum and two small orbital crests above the eyes, whereas in <italic><tp:taxon-name><tp:taxon-name-part taxon-name-part-type="genus" reg="Leptalpheus">L.</tp:taxon-name-part> <tp:taxon-name-part taxon-name-part-type="species" reg="melendezensis">melendezensis</tp:taxon-name-part></tp:taxon-name></italic> sp. n. the carapace has a blunt, scarcely projected rostrum without a median carina and without supraocular crests; the tooth on the antennular ventromesial carina is more anteriorly projected in the new species; the propodus of pereopods 3 and 4 of <italic><tp:taxon-name><tp:taxon-name-part taxon-name-part-type="genus" reg="Leptalpheus">L.</tp:taxon-name-part> <tp:taxon-name-part taxon-name-part-type="species" reg="melendezensis">melendezensis</tp:taxon-name-part></tp:taxon-name></italic> sp. n. bears only two ventral spines as opposed to three in <italic><tp:taxon-name><tp:taxon-name-part taxon-name-part-type="genus" reg="Leptalpheus">L.</tp:taxon-name-part> <tp:taxon-name-part taxon-name-part-type="species" reg="mexicanus">mexicanus</tp:taxon-name-part></tp:taxon-name></italic>; and the fifth pereopod has two distal rows of setae instead of four as in <italic><tp:taxon-name><tp:taxon-name-part taxon-name-part-type="genus" reg="Leptalpheus">L.</tp:taxon-name-part> <tp:taxon-name-part taxon-name-part-type="species" reg="mexicanus">mexicanus</tp:taxon-name-part></tp:taxon-name></italic>.</p><p>
              <italic><tp:taxon-name><tp:taxon-name-part taxon-name-part-type="genus" reg="Leptalpheus">Leptalpheus</tp:taxon-name-part> <tp:taxon-name-part taxon-name-part-type="species" reg="melendezensis">melendezensis</tp:taxon-name-part></tp:taxon-name></italic> sp. n. is the eighth species assigned to the genus in the eastern Pacific and the fourth recorded from the Pacific coasts of Mexico, and is the <!--PageBreak-->only eastern Pacific species of <italic><tp:taxon-name><tp:taxon-name-part taxon-name-part-type="genus" reg="Leptalpheus">Leptalpheus</tp:taxon-name-part></tp:taxon-name></italic> that presents a <tp:taxon-name><tp:taxon-name-part taxon-name-part-type="species" reg="major">major</tp:taxon-name-part></tp:taxon-name> <tp:taxon-name><tp:taxon-name-part taxon-name-part-type="species" reg="cheliped">cheliped</tp:taxon-name-part></tp:taxon-name> without adhesive disks and isquium armed with a ventromesial spine.</p></tp:treatment-sec><tp:treatment-sec sec-type="Phylogenetic relationships" id="SECID0EFDAI"><title>Phylogenetic relationships.</title><p>The 16S matrix of <italic><tp:taxon-name><tp:taxon-name-part taxon-name-part-type="genus" reg="Leptalpheus">Leptalpheus</tp:taxon-name-part></tp:taxon-name></italic> molecular data consisted of 688 characters. This relationship had a bootstrap support of 64 (Fig. <xref ref-type="fig" rid="F9">9</xref>). Also an insertion of five base pairs (TATTT) was identified which was not found in other <italic><tp:taxon-name><tp:taxon-name-part taxon-name-part-type="genus" reg="Leptalpheus">Leptalpheus</tp:taxon-name-part></tp:taxon-name></italic> sequences.</p><fig id="F9" position="float" orientation="portrait"><label>Figure 9.</label><caption><p>
                  <abbrev xmlns:xlink="http://www.w3.org/1999/xlink" xlink:title="maximum likelihood" id="ABBRID0EFEAI" xlink:type="simple">ML</abbrev> tree for <italic><tp:taxon-name><tp:taxon-name-part taxon-name-part-type="genus" reg="Leptalpheus">Leptalpheus</tp:taxon-name-part></tp:taxon-name></italic> 16S sequences. Numbers in the nodes are 1000 bootstrap iterations result values.</p></caption><graphic xmlns:xlink="http://www.w3.org/1999/xlink" xlink:href="zookeys-671-131-g009.jpg" position="float" orientation="portrait" xlink:type="simple" id="oo_133779.jpg"/></fig><p>The phylogenetic analysis presented here is a partial contribution to establish a phylogeny of the genus due to the almost total absence of genetic information from other species described in previous works, however this approach and morphological analysis provide sufficient information to recognize that <italic><tp:taxon-name><tp:taxon-name-part taxon-name-part-type="genus" reg="Leptalpheus">L.</tp:taxon-name-part> <tp:taxon-name-part taxon-name-part-type="species" reg="melendezensis">melendezensis</tp:taxon-name-part></tp:taxon-name></italic> represent a species new to science.</p></tp:treatment-sec></tp:taxon-treatment>
