# Supplementary material for: New records and description of two new species of carideans shrimps from Bahía Santa María-La Reforma lagoon, Gulf of California, Mexico (Crustacea, Caridea, Alpheidae and Processidae)
Source: Zookeys. 2017 Apr 27;(671):131–53. doi: 10.3897/zookeys.671.9081 (PMC5523213; doi:10.3897/zookeys.671.9081)
Supplement: XML Treatment for Leptalpheus cf. mexicanus [file zookeys.671.9081-treatment3.xml]

<!DOCTYPE tp:taxon-treatment
  PUBLIC "-//TaxonX//DTD Taxonomic Treatment Publishing DTD v0 20100105//EN" "tax-treatment-NSO.dtd">
<tp:taxon-treatment xmlns:tp="http://www.plazi.org/taxpub"><tp:treatment-meta><kwd-group><label>Taxon classification</label><kwd><named-content xmlns:xlink="http://www.w3.org/1999/xlink" content-type="kingdom">Animalia</named-content></kwd><kwd><named-content xmlns:xlink="http://www.w3.org/1999/xlink" content-type="order">Decapoda</named-content></kwd><kwd><named-content xmlns:xlink="http://www.w3.org/1999/xlink" content-type="family">Alpheidae</named-content></kwd></kwd-group><mixed-citation publication-type="journal"><person-group><name><surname>Salgado-Barragán</surname><given-names>José</given-names></name><name><surname>Ayón-Parente</surname><given-names>Manuel</given-names></name><name><surname>Zamora-Tavares</surname><given-names>Pilar</given-names></name></person-group><article-title>New records and description of two new species of carideans shrimps from Bahía Santa María-La Reforma lagoon, Gulf of California, Mexico (<tp:taxon-name><tp:taxon-name-part taxon-name-part-type="subphylum">Crustacea</tp:taxon-name-part></tp:taxon-name>, <tp:taxon-name><tp:taxon-name-part taxon-name-part-type="infraorder">Caridea</tp:taxon-name-part></tp:taxon-name>, <tp:taxon-name><tp:taxon-name-part taxon-name-part-type="family">Alpheidae</tp:taxon-name-part></tp:taxon-name> and <tp:taxon-name><tp:taxon-name-part taxon-name-part-type="family">Processidae</tp:taxon-name-part></tp:taxon-name>)</article-title><source>Zookeys</source><day>27</day><month>4</month><year>2017</year><volume>2017</volume><issue>671</issue><fpage>131</fpage><lpage>153</lpage><pub-id pub-id-type="doi">10.3897/zookeys.671.9081</pub-id></mixed-citation></tp:treatment-meta><tp:nomenclature><tp:taxon-name>
                <tp:taxon-name-part taxon-name-part-type="genus" reg="Leptalpheus">Leptalpheus</tp:taxon-name-part>
                <tp:taxon-name-part taxon-name-part-type="uncertainty-rank">cf.</tp:taxon-name-part>
                <tp:taxon-name-part taxon-name-part-type="species" reg="mexicanus">mexicanus</tp:taxon-name-part>
              </tp:taxon-name><tp:taxon-authority>Ríos and Carvacho, 1983</tp:taxon-authority></tp:nomenclature><tp:treatment-sec sec-type="material" id="SECID0EIGAI"><title>Material examined.</title><p>Two males (<abbrev xmlns:xlink="http://www.w3.org/1999/xlink" xlink:title="carapace length" id="ABBRID0EOGAI" xlink:type="simple">CL</abbrev> 3.4 and 3.7 mm) and 4 ovigerous females (<abbrev xmlns:xlink="http://www.w3.org/1999/xlink" xlink:title="carapace length" id="ABBRID0ESGAI" xlink:type="simple">CL</abbrev> 2.9–3.6 mm), SE Talchichilte Island, Bahía Santa María-La Reforma, Sinaloa, Mexico, <named-content xmlns:xlink="http://www.w3.org/1999/xlink" content-type="dwc:verbatimCoordinates" xlink:type="simple"><named-content content-type="geo-json" specific-use="{&#34;type&#34;:&#34;Point&#34;,&#34;coordinates&#34;:[-108.051175,24.834919]}" id="NCID0EZGAI" xlink:type="simple">24°50'5.71"N, 108°03'4.23"W</named-content></named-content>, muddy sand, 0.2 m at low tide, October 5, 2014, (<abbrev xmlns:xlink="http://www.w3.org/1999/xlink" content-type="institution" xlink:title="Regional Collection of Marine Invertebrates, Instituto de Ciencias del Mar y Limnología, Universidad Nacional Autónoma de México, Ciudad de México, Mexico" id="ABBRID0E5GAI" xlink:type="simple">EMU</abbrev>-10584).</p></tp:treatment-sec><tp:treatment-sec sec-type="habitat" id="SECID0EDHAI"><title>Habitat.</title><p>Previous work and this study agree that this species appears to be associated with mangrove forest (Ríos and Carvacho 1983; <xref ref-type="bibr" rid="B35">Salgado-Barragán et al. 2014</xref>). In Santa María-La Reforma, the species was collected in muddy sand, associated with burrows of <italic><tp:taxon-name><tp:taxon-name-part taxon-name-part-type="genus" reg="Neotrypaea">N.</tp:taxon-name-part> <tp:taxon-name-part taxon-name-part-type="species" reg="tabogensis">tabogensis</tp:taxon-name-part></tp:taxon-name></italic>, near mangrove forest</p></tp:treatment-sec><tp:treatment-sec sec-type="distribution" id="SECID0EYHAI"><title>Distribution.</title><p>Estero Mulegé, Baja California Sur (type locality), Bahía Santa María-La Reforma and Mazatlán, Sinaloa, and Manzanillo, Colima, Mexico, to Bahía Málaga, Colombia (<xref ref-type="bibr" rid="B35">Salgado-Barragán et al. 2014</xref>; present study).</p></tp:treatment-sec><tp:treatment-sec sec-type="remarks" id="SECID0ECIAI"><title>Remarks.</title><p>We could only observe very small crests on carapace of the two males, which were absent in all females. In our opinion, the presence of these structures could be related to the size of the specimens. Specimens of <tp:taxon-name><tp:taxon-name-part taxon-name-part-type="genus" reg="Leptalpheus">L.</tp:taxon-name-part> <tp:taxon-name-part taxon-name-part-type="uncertainty-rank">cf.</tp:taxon-name-part> <tp:taxon-name-part taxon-name-part-type="species" reg="mexicanus">mexicanus</tp:taxon-name-part></tp:taxon-name> and <italic><tp:taxon-name><tp:taxon-name-part taxon-name-part-type="genus" reg="Leptalpheus">L.</tp:taxon-name-part> <tp:taxon-name-part taxon-name-part-type="species" reg="melendezensis">melendezensis</tp:taxon-name-part></tp:taxon-name></italic> sp. n. were collected in <italic><tp:taxon-name><tp:taxon-name-part taxon-name-part-type="genus" reg="Neotrypaea">N.</tp:taxon-name-part> <tp:taxon-name-part taxon-name-part-type="species" reg="tabogensis">tabogensis</tp:taxon-name-part></tp:taxon-name></italic> burrows, but <tp:taxon-name><tp:taxon-name-part taxon-name-part-type="genus" reg="Leptalpheus">L.</tp:taxon-name-part> <tp:taxon-name-part taxon-name-part-type="uncertainty-rank">cf.</tp:taxon-name-part> <tp:taxon-name-part taxon-name-part-type="species" reg="mexicanus">mexicanus</tp:taxon-name-part></tp:taxon-name> was found in muddy sand substrata, whereas the new species was found in a beach of fine sand.</p></tp:treatment-sec><ref-list><ref id="B35"><mixed-citation xmlns:xlink="http://www.w3.org/1999/xlink" xlink:type="simple">
          <person-group><name name-style="western"><surname>Salgado-Barragán</surname><given-names>J</given-names></name><name name-style="western"><surname>Ayón-Parente</surname><given-names>M</given-names></name><name name-style="western"><surname>Hendrickx</surname><given-names>ME</given-names></name></person-group> (<year>2014</year>) <article-title>A new species of <italic><tp:taxon-name><tp:taxon-name-part taxon-name-part-type="genus">Leptalpheus</tp:taxon-name-part></tp:taxon-name></italic> Williams, 1965 and new records of <italic><tp:taxon-name><tp:taxon-name-part taxon-name-part-type="genus">L.</tp:taxon-name-part> <tp:taxon-name-part taxon-name-part-type="species">mexicanus</tp:taxon-name-part></tp:taxon-name></italic> Ríos and Carvacho, 1983 and <italic><tp:taxon-name><tp:taxon-name-part taxon-name-part-type="genus">L.</tp:taxon-name-part> <tp:taxon-name-part taxon-name-part-type="species">hendrickxi</tp:taxon-name-part></tp:taxon-name></italic> Anker, 2011 (<tp:taxon-name><tp:taxon-name-part taxon-name-part-type="subphylum">Crustacea</tp:taxon-name-part></tp:taxon-name>: <tp:taxon-name><tp:taxon-name-part taxon-name-part-type="order">Decapoda</tp:taxon-name-part></tp:taxon-name>: <tp:taxon-name><tp:taxon-name-part taxon-name-part-type="family">Alpheidae</tp:taxon-name-part></tp:taxon-name>) from the Pacific coast of Mexico.</article-title> <source>Zootaxa</source> <volume>3835</volume>(<issue>4</issue>): <fpage>573</fpage>–<lpage>582</lpage>. <ext-link xlink:type="simple" ext-link-type="doi" xlink:href="10.11646/zootaxa.3835.4.8">https://doi.org/10.11646/zootaxa.3835.4.8</ext-link></mixed-citation></ref></ref-list></tp:taxon-treatment>
