# Supplementary material for: New records and description of two new species of carideans shrimps from Bahía Santa María-La Reforma lagoon, Gulf of California, Mexico (Crustacea, Caridea, Alpheidae and Processidae)
Source: Zookeys. 2017 Apr 27;(671):131–53. doi: 10.3897/zookeys.671.9081 (PMC5523213; doi:10.3897/zookeys.671.9081)
Supplement: XML Treatment for Ambidexter panamensis [file zookeys.671.9081-treatment4.xml]

<!DOCTYPE tp:taxon-treatment
  PUBLIC "-//TaxonX//DTD Taxonomic Treatment Publishing DTD v0 20100105//EN" "tax-treatment-NSO.dtd">
<tp:taxon-treatment xmlns:tp="http://www.plazi.org/taxpub"><tp:treatment-meta><kwd-group><label>Taxon classification</label><kwd><named-content xmlns:xlink="http://www.w3.org/1999/xlink" content-type="kingdom">Animalia</named-content></kwd><kwd><named-content xmlns:xlink="http://www.w3.org/1999/xlink" content-type="order">Decapoda</named-content></kwd><kwd><named-content xmlns:xlink="http://www.w3.org/1999/xlink" content-type="family">Alpheidae</named-content></kwd></kwd-group><mixed-citation publication-type="journal"><person-group><name><surname>Salgado-Barragán</surname><given-names>José</given-names></name><name><surname>Ayón-Parente</surname><given-names>Manuel</given-names></name><name><surname>Zamora-Tavares</surname><given-names>Pilar</given-names></name></person-group><article-title>New records and description of two new species of carideans shrimps from Bahía Santa María-La Reforma lagoon, Gulf of California, Mexico (<tp:taxon-name><tp:taxon-name-part taxon-name-part-type="subphylum">Crustacea</tp:taxon-name-part></tp:taxon-name>, <tp:taxon-name><tp:taxon-name-part taxon-name-part-type="infraorder">Caridea</tp:taxon-name-part></tp:taxon-name>, <tp:taxon-name><tp:taxon-name-part taxon-name-part-type="family">Alpheidae</tp:taxon-name-part></tp:taxon-name> and <tp:taxon-name><tp:taxon-name-part taxon-name-part-type="family">Processidae</tp:taxon-name-part></tp:taxon-name>)</article-title><source>Zookeys</source><day>27</day><month>4</month><year>2017</year><volume>2017</volume><issue>671</issue><fpage>131</fpage><lpage>153</lpage><pub-id pub-id-type="doi">10.3897/zookeys.671.9081</pub-id></mixed-citation></tp:treatment-meta><tp:nomenclature><tp:taxon-name>
                <tp:taxon-name-part taxon-name-part-type="genus" reg="Ambidexter">Ambidexter</tp:taxon-name-part>
                <tp:taxon-name-part taxon-name-part-type="species" reg="panamensis">panamensis</tp:taxon-name-part>
              </tp:taxon-name><tp:taxon-authority>Abele, 1972</tp:taxon-authority></tp:nomenclature><tp:treatment-sec sec-type="material" id="SECID0ERLAI"><title>Material examined.</title><p>1 female (<abbrev xmlns:xlink="http://www.w3.org/1999/xlink" xlink:title="carapace length" id="ABBRID0EXLAI" xlink:type="simple">CL</abbrev> 3.7 mm), 1 ovigerous female (<abbrev xmlns:xlink="http://www.w3.org/1999/xlink" xlink:title="carapace length" id="ABBRID0E2LAI" xlink:type="simple">CL</abbrev> 4.2 mm), Garrapata Island, <named-content xmlns:xlink="http://www.w3.org/1999/xlink" content-type="dwc:verbatimCoordinates" xlink:type="simple"><named-content content-type="geo-json" specific-use="{&#34;type&#34;:&#34;Point&#34;,&#34;coordinates&#34;:[-108.256944,25.153611]}" id="NCID0ECMAI" xlink:type="simple">25°9'13"N, 108°15'25"W</named-content></named-content>, silty sand, 0–0.2 m at low tide, June 25, 2013, (<abbrev xmlns:xlink="http://www.w3.org/1999/xlink" content-type="institution" xlink:title="Regional Collection of Marine Invertebrates, Instituto de Ciencias del Mar y Limnología, Universidad Nacional Autónoma de México, Ciudad de México, Mexico" id="ABBRID0EHMAI" xlink:type="simple">EMU</abbrev>-10585A); 2 females (<abbrev xmlns:xlink="http://www.w3.org/1999/xlink" xlink:title="carapace length" id="ABBRID0EMMAI" xlink:type="simple">CL</abbrev> 3.9 mm) and 2 ovigerous females (<abbrev xmlns:xlink="http://www.w3.org/1999/xlink" xlink:title="carapace length" id="ABBRID0EQMAI" xlink:type="simple">CL</abbrev> 5.2–5.3 mm), same locality, January 29, 2014, (<abbrev xmlns:xlink="http://www.w3.org/1999/xlink" content-type="institution" xlink:title="Regional Collection of Marine Invertebrates, Instituto de Ciencias del Mar y Limnología, Universidad Nacional Autónoma de México, Ciudad de México, Mexico" id="ABBRID0EUMAI" xlink:type="simple">EMU</abbrev>-10585B); 2 females (<abbrev xmlns:xlink="http://www.w3.org/1999/xlink" xlink:title="carapace length" id="ABBRID0EZMAI" xlink:type="simple">CL</abbrev> 3.5–3.6 mm) and 1 ovigerous female (<abbrev xmlns:xlink="http://www.w3.org/1999/xlink" xlink:title="carapace length" id="ABBRID0E4MAI" xlink:type="simple">CL</abbrev> 3.9 mm), same locality, March 30, 2015, (<abbrev xmlns:xlink="http://www.w3.org/1999/xlink" content-type="institution" xlink:title="Regional Collection of Marine Invertebrates, Instituto de Ciencias del Mar y Limnología, Universidad Nacional Autónoma de México, Ciudad de México, Mexico" id="ABBRID0EBNAI" xlink:type="simple">EMU</abbrev>-10585C); 1 male <!--PageBreak-->(<abbrev xmlns:xlink="http://www.w3.org/1999/xlink" xlink:title="carapace length" id="ABBRID0EINAI" xlink:type="simple">CL</abbrev> 4.5 mm), Talchichilte Island, Sta. 1, <named-content xmlns:xlink="http://www.w3.org/1999/xlink" content-type="dwc:verbatimCoordinates" xlink:type="simple"><named-content content-type="geo-json" specific-use="{&#34;type&#34;:&#34;Point&#34;,&#34;coordinates&#34;:[-108.118333,25.020833]}" id="NCID0EPNAI" xlink:type="simple">25°1'15"N, 108°7'6"W</named-content></named-content>, silty sand, 0.1–0.3 m at low tide, January 18, 2015, (<abbrev xmlns:xlink="http://www.w3.org/1999/xlink" content-type="institution" xlink:title="Regional Collection of Marine Invertebrates, Instituto de Ciencias del Mar y Limnología, Universidad Nacional Autónoma de México, Ciudad de México, Mexico" id="ABBRID0EUNAI" xlink:type="simple">EMU</abbrev>-10585D); 1 female (<abbrev xmlns:xlink="http://www.w3.org/1999/xlink" xlink:title="carapace length" id="ABBRID0EZNAI" xlink:type="simple">CL</abbrev> 3.2 mm) and 2 ovigerous females (<abbrev xmlns:xlink="http://www.w3.org/1999/xlink" xlink:title="carapace length" id="ABBRID0E4NAI" xlink:type="simple">CL</abbrev> 3.5–3.9 mm), Sta. 2, (<named-content xmlns:xlink="http://www.w3.org/1999/xlink" content-type="dwc:verbatimCoordinates" xlink:type="simple"><named-content content-type="geo-json" specific-use="{&#34;type&#34;:&#34;Point&#34;,&#34;coordinates&#34;:[-108.048333,24.943333]}" id="NCID0EEOAI" xlink:type="simple">24°56'36"N, 108°2'54"W</named-content></named-content>), mud-sand, 0.1–0.3 m at low tide, October 05, 2014, (<abbrev xmlns:xlink="http://www.w3.org/1999/xlink" content-type="institution" xlink:title="Regional Collection of Marine Invertebrates, Instituto de Ciencias del Mar y Limnología, Universidad Nacional Autónoma de México, Ciudad de México, Mexico" id="ABBRID0EJOAI" xlink:type="simple">EMU</abbrev>-10585E); 1 male (<abbrev xmlns:xlink="http://www.w3.org/1999/xlink" xlink:title="carapace length" id="ABBRID0EOOAI" xlink:type="simple">CL</abbrev> 3.3 mm), same locality, January 18, 2015, (<abbrev xmlns:xlink="http://www.w3.org/1999/xlink" content-type="institution" xlink:title="Regional Collection of Marine Invertebrates, Instituto de Ciencias del Mar y Limnología, Universidad Nacional Autónoma de México, Ciudad de México, Mexico" id="ABBRID0ESOAI" xlink:type="simple">EMU</abbrev>-10585F); 1 male (<abbrev xmlns:xlink="http://www.w3.org/1999/xlink" xlink:title="carapace length" id="ABBRID0EXOAI" xlink:type="simple">CL</abbrev> 3.6 mm) and 1 ovigerous female (<abbrev xmlns:xlink="http://www.w3.org/1999/xlink" xlink:title="carapace length" id="ABBRID0E2OAI" xlink:type="simple">CL</abbrev> 4.8 mm), <named-content xmlns:xlink="http://www.w3.org/1999/xlink" content-type="dwc:verbatimCoordinates" xlink:type="simple"><named-content content-type="geo-json" specific-use="{&#34;type&#34;:&#34;Point&#34;,&#34;coordinates&#34;:[-107.994722,24.746111]}" id="NCID0ECPAI" xlink:type="simple">24°44'46"N, 107°59'41"W</named-content></named-content>, mud-sand with gravel, 0.1–0.3 m at neap tide, January 18, 2015, (<abbrev xmlns:xlink="http://www.w3.org/1999/xlink" content-type="institution" xlink:title="Regional Collection of Marine Invertebrates, Instituto de Ciencias del Mar y Limnología, Universidad Nacional Autónoma de México, Ciudad de México, Mexico" id="ABBRID0EHPAI" xlink:type="simple">EMU</abbrev>-10585G); 1 female (<abbrev xmlns:xlink="http://www.w3.org/1999/xlink" xlink:title="carapace length" id="ABBRID0EMPAI" xlink:type="simple">CL</abbrev> 2.7 mm) and 1 ovigerous female (<abbrev xmlns:xlink="http://www.w3.org/1999/xlink" xlink:title="carapace length" id="ABBRID0EQPAI" xlink:type="simple">CL</abbrev> 4.2 mm), Saliaca Island, <named-content xmlns:xlink="http://www.w3.org/1999/xlink" content-type="dwc:verbatimCoordinates" xlink:type="simple"><named-content content-type="geo-json" specific-use="{&#34;type&#34;:&#34;Point&#34;,&#34;coordinates&#34;:[-108.270278,25.148611]}" id="NCID0EXPAI" xlink:type="simple">25°8'55"N, 108°16'13"W</named-content></named-content>, sand, 0.1–0.3 m at neap tide, March 30, 2015, (<abbrev xmlns:xlink="http://www.w3.org/1999/xlink" content-type="institution" xlink:title="Regional Collection of Marine Invertebrates, Instituto de Ciencias del Mar y Limnología, Universidad Nacional Autónoma de México, Ciudad de México, Mexico" id="ABBRID0E3PAI" xlink:type="simple">EMU</abbrev>-10585H); 4 ovigerous females (<abbrev xmlns:xlink="http://www.w3.org/1999/xlink" xlink:title="carapace length" id="ABBRID0EBQAI" xlink:type="simple">CL</abbrev> 4.7–5.6 mm), Meléndez Island <named-content xmlns:xlink="http://www.w3.org/1999/xlink" content-type="dwc:verbatimCoordinates" xlink:type="simple"><named-content content-type="geo-json" specific-use="{&#34;type&#34;:&#34;Point&#34;,&#34;coordinates&#34;:[-108.055833,24.801667]}" id="NCID0EIQAI" xlink:type="simple">24°48'6"N, 108°3'21"W</named-content></named-content>, sand, 0.1–0.3 m at neap tide, January 18, 2015, (<abbrev xmlns:xlink="http://www.w3.org/1999/xlink" content-type="institution" xlink:title="Regional Collection of Marine Invertebrates, Instituto de Ciencias del Mar y Limnología, Universidad Nacional Autónoma de México, Ciudad de México, Mexico" id="ABBRID0ENQAI" xlink:type="simple">EMU</abbrev>-10585I); 1 female (<abbrev xmlns:xlink="http://www.w3.org/1999/xlink" xlink:title="carapace length" id="ABBRID0ESQAI" xlink:type="simple">CL</abbrev> 3.4 mm) and 2 ovigerous females (<abbrev xmlns:xlink="http://www.w3.org/1999/xlink" xlink:title="carapace length" id="ABBRID0EWQAI" xlink:type="simple">CL</abbrev> 4.8–5.1 mm), Costa Azul Island, <named-content xmlns:xlink="http://www.w3.org/1999/xlink" content-type="dwc:verbatimCoordinates" xlink:type="simple"><named-content content-type="geo-json" specific-use="{&#34;type&#34;:&#34;Point&#34;,&#34;coordinates&#34;:[-108.132778,25.098889]}" id="NCID0E4QAI" xlink:type="simple">25°5'56"N, 108°7'58"W</named-content></named-content>, mud with gravel, 0.1–0.3 m at neap tide, March 30, 2015, (<abbrev xmlns:xlink="http://www.w3.org/1999/xlink" content-type="institution" xlink:title="Regional Collection of Marine Invertebrates, Instituto de Ciencias del Mar y Limnología, Universidad Nacional Autónoma de México, Ciudad de México, Mexico" id="ABBRID0ECRAI" xlink:type="simple">EMU</abbrev>-10585J).</p></tp:treatment-sec><tp:treatment-sec sec-type="distribution" id="SECID0EHRAI"><title>Distribution.</title><p>Recorded from San Diego, California, and Gulf of California to Naos Island, Panama and Galapagos Islands (<xref ref-type="bibr" rid="B38">Wicksten and Hendrickx 2003</xref>)</p></tp:treatment-sec><tp:treatment-sec sec-type="remarks" id="SECID0ERRAI"><title>Remarks.</title><p>According to <xref ref-type="bibr" rid="B1">Abele (1972)</xref>, specimens of <italic><tp:taxon-name><tp:taxon-name-part taxon-name-part-type="genus" reg="Alpheus">A.</tp:taxon-name-part> <tp:taxon-name-part taxon-name-part-type="species" reg="panamensis">panamensis</tp:taxon-name-part></tp:taxon-name></italic> commonly inhabit sandy-muddy substrates with burrows of larger invertebrates. In the type locality, one specimen was found in the tube of a polychaete worm, but other crustaceans, such as callianasids, brachyurans and stomatopods were present in the same site. During our samplings, several specimens of callianassids were also collected together with, or near sites where <italic><tp:taxon-name><tp:taxon-name-part taxon-name-part-type="genus" reg="Alpheus">A.</tp:taxon-name-part> <tp:taxon-name-part taxon-name-part-type="species" reg="panamensis">panamensis</tp:taxon-name-part></tp:taxon-name></italic> was found. This is the first record of the species at Bahía Santa María-La Reforma, Sinaloa.</p></tp:treatment-sec><ref-list><ref id="B38"><mixed-citation xmlns:xlink="http://www.w3.org/1999/xlink" xlink:type="simple">
          <person-group><name name-style="western"><surname>Wicksten</surname><given-names>MK</given-names></name><name name-style="western"><surname>Hendrickx</surname><given-names>ME</given-names></name></person-group> (<year>2003</year>) <article-title>An updated checklist of benthic marine and brackish water shrimps (<tp:taxon-name><tp:taxon-name-part taxon-name-part-type="order">Decapoda</tp:taxon-name-part></tp:taxon-name>: <tp:taxon-name><tp:taxon-name-part taxon-name-part-type="superfamily">Penaeoidea</tp:taxon-name-part></tp:taxon-name>, <tp:taxon-name><tp:taxon-name-part taxon-name-part-type="infraorder">Stenopodidea</tp:taxon-name-part></tp:taxon-name>, <tp:taxon-name><tp:taxon-name-part taxon-name-part-type="infraorder">Caridea</tp:taxon-name-part></tp:taxon-name>) from the Eastern Tropical Pacific.</article-title> In: <person-group><name name-style="western"><surname>Hendrickx</surname><given-names>ME</given-names></name></person-group> (<role>Ed.</role>) <issue-title>Contributions to the Study of East Pacific Crustaceans.</issue-title> <source>2. [Contribuciones al Estudio de los Crustáceos del Pacífico Este. 2]. Instituto de Ciencias del Mar y Limnología, UNAM</source>, <fpage>49</fpage>–<lpage>76</lpage>.</mixed-citation></ref><ref id="B1"><mixed-citation xmlns:xlink="http://www.w3.org/1999/xlink" xlink:type="simple">
          <person-group><name name-style="western"><surname>Abele</surname><given-names>LG</given-names></name></person-group> (<year>1972</year>) <article-title>A review of the genus <italic><tp:taxon-name><tp:taxon-name-part taxon-name-part-type="genus">Ambidexter</tp:taxon-name-part></tp:taxon-name></italic> (<tp:taxon-name><tp:taxon-name-part taxon-name-part-type="subphylum">Crustacea</tp:taxon-name-part></tp:taxon-name>: <tp:taxon-name><tp:taxon-name-part taxon-name-part-type="order">Decapoda</tp:taxon-name-part></tp:taxon-name>: <tp:taxon-name><tp:taxon-name-part taxon-name-part-type="family">Processidae</tp:taxon-name-part></tp:taxon-name>) in Panama.</article-title> <source>Bulletin of Marine Science</source> <volume>22</volume>(<issue>2</issue>): <fpage>365</fpage>–<lpage>380</lpage>.</mixed-citation></ref></ref-list></tp:taxon-treatment>
