# Supplementary material for: New records and description of two new species of carideans shrimps from Bahía Santa María-La Reforma lagoon, Gulf of California, Mexico (Crustacea, Caridea, Alpheidae and Processidae)
Source: Zookeys. 2017 Apr 27;(671):131–53. doi: 10.3897/zookeys.671.9081 (PMC5523213; doi:10.3897/zookeys.671.9081)
Supplement: XML Treatment for Ambidexter swifti [file zookeys.671.9081-treatment5.xml]

<!DOCTYPE tp:taxon-treatment
  PUBLIC "-//TaxonX//DTD Taxonomic Treatment Publishing DTD v0 20100105//EN" "tax-treatment-NSO.dtd">
<tp:taxon-treatment xmlns:tp="http://www.plazi.org/taxpub"><tp:treatment-meta><kwd-group><label>Taxon classification</label><kwd><named-content xmlns:xlink="http://www.w3.org/1999/xlink" content-type="kingdom">Animalia</named-content></kwd><kwd><named-content xmlns:xlink="http://www.w3.org/1999/xlink" content-type="order">Decapoda</named-content></kwd><kwd><named-content xmlns:xlink="http://www.w3.org/1999/xlink" content-type="family">Alpheidae</named-content></kwd></kwd-group><mixed-citation publication-type="journal"><person-group><name><surname>Salgado-Barragán</surname><given-names>José</given-names></name><name><surname>Ayón-Parente</surname><given-names>Manuel</given-names></name><name><surname>Zamora-Tavares</surname><given-names>Pilar</given-names></name></person-group><article-title>New records and description of two new species of carideans shrimps from Bahía Santa María-La Reforma lagoon, Gulf of California, Mexico (<tp:taxon-name><tp:taxon-name-part taxon-name-part-type="subphylum">Crustacea</tp:taxon-name-part></tp:taxon-name>, <tp:taxon-name><tp:taxon-name-part taxon-name-part-type="infraorder">Caridea</tp:taxon-name-part></tp:taxon-name>, <tp:taxon-name><tp:taxon-name-part taxon-name-part-type="family">Alpheidae</tp:taxon-name-part></tp:taxon-name> and <tp:taxon-name><tp:taxon-name-part taxon-name-part-type="family">Processidae</tp:taxon-name-part></tp:taxon-name>)</article-title><source>Zookeys</source><day>27</day><month>4</month><year>2017</year><volume>2017</volume><issue>671</issue><fpage>131</fpage><lpage>153</lpage><pub-id pub-id-type="doi">10.3897/zookeys.671.9081</pub-id></mixed-citation></tp:treatment-meta><tp:nomenclature><tp:taxon-name>
                <tp:taxon-name-part taxon-name-part-type="genus" reg="Ambidexter">Ambidexter</tp:taxon-name-part>
                <tp:taxon-name-part taxon-name-part-type="species" reg="swifti">swifti</tp:taxon-name-part>
              </tp:taxon-name><tp:taxon-authority>Abele, 1972</tp:taxon-authority></tp:nomenclature><tp:treatment-sec sec-type="material" id="SECID0EUTAI"><title>Material examined.</title><p>One female (<abbrev xmlns:xlink="http://www.w3.org/1999/xlink" xlink:title="carapace length" id="ABBRID0E1TAI" xlink:type="simple">CL</abbrev> 3.9 mm), Meléndez Island, <named-content xmlns:xlink="http://www.w3.org/1999/xlink" content-type="dwc:verbatimCoordinates" xlink:type="simple"><named-content content-type="geo-json" specific-use="{&#34;type&#34;:&#34;Point&#34;,&#34;coordinates&#34;:[-108.055833,24.801667]}" id="NCID0EBUAI" xlink:type="simple">24°48'6"N, 108°3'21"W</named-content></named-content>, sand, 0.1–0.3 m at neap tide, January 18, 2015: (<abbrev xmlns:xlink="http://www.w3.org/1999/xlink" content-type="institution" xlink:title="Regional Collection of Marine Invertebrates, Instituto de Ciencias del Mar y Limnología, Universidad Nacional Autónoma de México, Ciudad de México, Mexico" id="ABBRID0EGUAI" xlink:type="simple">EMU</abbrev>-10586).</p></tp:treatment-sec><tp:treatment-sec sec-type="distribution" id="SECID0ELUAI"><title>Distribution.</title><p>Recorded from San Benito Island, Baja California and the Gulf of California including Bahía Santa María-La Reforma to Paitilla, Panama and Galapagos Islands (<xref ref-type="bibr" rid="B38">Wicksten and Hendrickx 2003</xref>; this study). This species has been found intertidally in sandy substrate (<xref ref-type="bibr" rid="B1">Abele 1972</xref>; <xref ref-type="bibr" rid="B37">Wicksten 1991</xref>; this study).</p></tp:treatment-sec><tp:treatment-sec sec-type="remarks" id="SECID0E4UAI"><title>Remarks.</title><p>This is the second record of the species from the Gulf of California, and the first record of a specimen found inhabiting together with a callianasid shrimp (<italic><tp:taxon-name><tp:taxon-name-part taxon-name-part-type="genus" reg="Neotrypaea">N.</tp:taxon-name-part> <tp:taxon-name-part taxon-name-part-type="species" reg="tabogensis">tabogensis</tp:taxon-name-part></tp:taxon-name></italic>).</p></tp:treatment-sec><ref-list><ref id="B38"><mixed-citation xmlns:xlink="http://www.w3.org/1999/xlink" xlink:type="simple">
          <person-group><name name-style="western"><surname>Wicksten</surname><given-names>MK</given-names></name><name name-style="western"><surname>Hendrickx</surname><given-names>ME</given-names></name></person-group> (<year>2003</year>) <article-title>An updated checklist of benthic marine and brackish water shrimps (<tp:taxon-name><tp:taxon-name-part taxon-name-part-type="order">Decapoda</tp:taxon-name-part></tp:taxon-name>: <tp:taxon-name><tp:taxon-name-part taxon-name-part-type="superfamily">Penaeoidea</tp:taxon-name-part></tp:taxon-name>, <tp:taxon-name><tp:taxon-name-part taxon-name-part-type="infraorder">Stenopodidea</tp:taxon-name-part></tp:taxon-name>, <tp:taxon-name><tp:taxon-name-part taxon-name-part-type="infraorder">Caridea</tp:taxon-name-part></tp:taxon-name>) from the Eastern Tropical Pacific.</article-title> In: <person-group><name name-style="western"><surname>Hendrickx</surname><given-names>ME</given-names></name></person-group> (<role>Ed.</role>) <issue-title>Contributions to the Study of East Pacific Crustaceans.</issue-title> <source>2. [Contribuciones al Estudio de los Crustáceos del Pacífico Este. 2]. Instituto de Ciencias del Mar y Limnología, UNAM</source>, <fpage>49</fpage>–<lpage>76</lpage>.</mixed-citation></ref><ref id="B1"><mixed-citation xmlns:xlink="http://www.w3.org/1999/xlink" xlink:type="simple">
          <person-group><name name-style="western"><surname>Abele</surname><given-names>LG</given-names></name></person-group> (<year>1972</year>) <article-title>A review of the genus <italic><tp:taxon-name><tp:taxon-name-part taxon-name-part-type="genus">Ambidexter</tp:taxon-name-part></tp:taxon-name></italic> (<tp:taxon-name><tp:taxon-name-part taxon-name-part-type="subphylum">Crustacea</tp:taxon-name-part></tp:taxon-name>: <tp:taxon-name><tp:taxon-name-part taxon-name-part-type="order">Decapoda</tp:taxon-name-part></tp:taxon-name>: <tp:taxon-name><tp:taxon-name-part taxon-name-part-type="family">Processidae</tp:taxon-name-part></tp:taxon-name>) in Panama.</article-title> <source>Bulletin of Marine Science</source> <volume>22</volume>(<issue>2</issue>): <fpage>365</fpage>–<lpage>380</lpage>.</mixed-citation></ref><ref id="B37"><mixed-citation xmlns:xlink="http://www.w3.org/1999/xlink" xlink:type="simple">
          <person-group><name name-style="western"><surname>Wicksten</surname><given-names>MK</given-names></name></person-group> (<year>1991</year>) <article-title>Caridean and stenopodid shrimp of the Galápagos Islands.</article-title> In: <person-group><name name-style="western"><surname>James</surname><given-names>MJ</given-names></name></person-group> (<role>Ed.</role>) <issue-title>Galapagos.</issue-title> <source>Plenum Publications, New York</source>, <fpage>147</fpage>–<lpage>156</lpage>. <ext-link xlink:type="simple" ext-link-type="doi" xlink:href="10.1007/978-1-4899-0646-5_7">https://doi.org/10.1007/978-1-4899-0646-5_7</ext-link></mixed-citation></ref></ref-list></tp:taxon-treatment>
